# Supplementary material for: Cardiogenic Shock Integrated PHenotyping for Event Reduction: A Pilot Metabolomics Analysis
Source: Int J Mol Sci. 2023 Dec 18;24(24):17607. doi: 10.3390/ijms242417607 (PMC10743901; doi:10.3390/ijms242417607)
Supplement: Supplementary file 1 [file ijms-24-17607-s001.zip]

Archive with 3 entries (3 files):
- CIPHER_pilot_metabolomics_analysis_Table_S1.doc
- CIPHER_pilot_metabolomics_analysis_Table_S2.xlsx
- CIPHER_pilot_metabolomics_analysis_Table_S3.xlsx
