# Supplementary material for: Cardiogenic Shock Integrated PHenotyping for Event Reduction: A Pilot Metabolomics Analysis
Source: Int J Mol Sci. 2023 Dec 18;24(24):17607. doi: 10.3390/ijms242417607 (PMC10743901; doi:10.3390/ijms242417607)
Supplement: Supplementary file 1 [file ijms-24-17607-s001.zip › CIPHER_pilot_metabolomics_analysis_Table_S2.xlsx]

## Sheet: Linear_models_sampling
Dependent	Independent	N_observations	N_groups	beta	beta_confint2.5	beta_confint97.5	SE	adj_R_sqrd_marginal	adj_R_sqrd_conditional	Pvalue	FDR_Pvalue	negative_log10fdr	variation_perc	Category
SM C18:0	(Intercept)	44	17	-3.49721	-5.66023	-1.33419	1.16172	0.200682	0.200682	0.00461766	0.572589	0.242157	-96.9718	SM
Tyr	(Intercept)	44	17	3.9585	1.32089	6.60394	1.4553	0.262748	0.56362	0.0169654	0.729461	0.136998	5137.89	Aminoacids
SM C18:1	(Intercept)	44	17	-4.06185	-6.76563	-1.36247	1.49342	0.257478	0.585552	0.0176483	0.729461	0.136998	-98.2783	SM
C2	(Intercept)	44	17	-3.61248	-6.29172	-0.932682	1.48185	0.295969	0.669197	0.0303216	0.751975	0.123797	-97.3015	Acylcarnitines
H1	(Intercept)	44	17	-3.05815	-5.23609	-0.879392	1.20605	0.205565	0.247776	0.0261542	0.751975	0.123797	-95.3026	Sugars
Orn	(Intercept)	44	17	2.84605	0.47583	5.21631	1.3093	0.179329	0.284668	0.0506202	0.784614	0.105344	1621.97	Aminoacids
lysoPC a C16:1	(Intercept)	44	17	-2.53548	-4.62627	-0.445727	1.1632	0.33937	0.444842	0.0494769	0.784614	0.105344	-92.0776	lysoPC
SM C20:2	(Intercept)	44	17	-2.89126	-5.09458	-0.686111	1.23268	0.305737	0.434816	0.0382497	0.784614	0.105344	-94.4494	SM
PC aa C32:3	(Intercept)	44	17	-2.38679	-4.5242	-0.252383	1.18982	0.31558	0.416323	0.0682373	0.846142	0.0725567	-90.8076	PC aa
SM (OH) C16:1	(Intercept)	44	17	-2.6473	-5.00738	-0.288384	1.30386	0.23048	0.369122	0.0620288	0.846142	0.0725567	-92.9157	SM
PC ae C40:2	(Intercept)	44	17	-1.74401	-3.52075	0.0327256	0.954251	0.44387	0.44387	0.0754662	0.85071	0.0702184	-82.5183	PC ae
SM C16:1	(Intercept)	44	17	-2.56627	-5.12531	-0.00919802	1.41356	0.306881	0.60201	0.0924431	0.955246	0.0198849	-92.3178	SM
C0	(Intercept)	44	17	-2.35643	-5.40369	0.68948	1.67981	0.233974	0.794634	0.183959	0.96185	0.0168927	-90.5242	Acylcarnitines
Trp	(Intercept)	44	17	2.2128	-0.0777067	4.5053	1.27789	0.249942	0.384749	0.109494	0.96185	0.0168927	814.124	Aminoacids
Creatinine	(Intercept)	44	17	-2.39799	-5.4473	0.65134	1.67969	0.237089	0.808983	0.176379	0.96185	0.0168927	-90.91	Biogenic Amines
Putrescine	(Intercept)	44	17	2.54481	-0.646991	5.74108	1.76321	0.23507	0.748692	0.172939	0.96185	0.0168927	1174.08	Biogenic Amines
PC aa C28:1	(Intercept)	44	17	-2.4126	-5.33021	0.504479	1.60835	0.288224	0.773336	0.157119	0.96185	0.0168927	-91.0418	PC aa
PC aa C30:2	(Intercept)	44	17	-2.16016	-4.44082	0.122288	1.2826	0.196409	0.301193	0.121432	0.96185	0.0168927	-88.4693	PC aa
PC aa C34:4	(Intercept)	44	17	-1.36373	-3.20054	0.473089	0.986517	0.408257	0.408257	0.174931	0.96185	0.0168927	-74.4294	PC aa
PC aa C38:3	(Intercept)	44	17	2.16622	-0.504169	4.83883	1.48046	0.177102	0.435623	0.167773	0.96185	0.0168927	772.524	PC aa
PC aa C42:1	(Intercept)	44	17	-1.84832	-3.94636	0.360332	1.20473	0.206308	0.24566	0.150879	0.96185	0.0168927	-84.2498	PC aa
PC ae C40:4	(Intercept)	44	17	1.73862	-0.503666	3.98361	1.24443	0.298551	0.430324	0.186165	0.96185	0.0168927	468.946	PC ae
SM (OH) C14:1	(Intercept)	44	17	-2.35795	-5.18857	0.470074	1.56028	0.238882	0.635726	0.153926	0.96185	0.0168927	-90.5386	SM
SM C22:3	(Intercept)	44	17	-2.40477	-4.87009	0.0590841	1.37448	0.186322	0.357181	0.10637	0.96185	0.0168927	-90.9714	SM
Arg	(Intercept)	44	17	-1.4392	-3.50496	0.625709	1.1444	0.330574	0.406868	0.230064	0.970187	0.0131445	-76.2882	Aminoacids
Lys	(Intercept)	44	17	1.33728	-0.613015	3.28757	1.04746	0.338681	0.338681	0.209462	0.970187	0.0131445	280.866	Aminoacids
PC aa C32:1	(Intercept)	44	17	-1.64802	-4.04774	0.757957	1.32495	0.317598	0.565905	0.234723	0.970187	0.0131445	-80.757	PC aa
PC ae C38:2	(Intercept)	44	17	2.25182	-0.765048	5.27507	1.66598	0.120012	0.548839	0.199076	0.970187	0.0131445	850.505	PC ae
PC ae C38:3	(Intercept)	44	17	1.36471	-0.732441	3.46187	1.12634	0.244411	0.244411	0.233132	0.970187	0.0131445	291.461	PC ae
SM C24:1	(Intercept)	44	17	-1.68864	-4.05095	0.675209	1.30314	0.120408	0.18838	0.214891	0.970187	0.0131445	-81.5229	SM
Ala	(Intercept)	44	17	1.44086	-0.76935	3.65917	1.19714	0.173457	0.184746	0.250684	0.971402	0.0126008	322.435	Aminoacids
PC ae C40:1	(Intercept)	44	17	-1.72585	-4.29573	0.846774	1.42199	0.284725	0.578449	0.246618	0.971402	0.0126008	-82.1978	PC ae
PC aa C36:2	(Intercept)	44	17	2.05004	-1.104	5.20701	1.73835	0.167643	0.731105	0.258768	0.972342	0.0121812	676.823	PC aa
Asn	(Intercept)	44	17	0.216784	-2.2146	2.6546	1.33621	0.235023	0.398851	0.873563	0.975024	0.0109847	24.2076	Aminoacids
Cit	(Intercept)	44	17	1.07033	-1.83518	3.98071	1.60782	0.166255	0.5583	0.517451	0.975024	0.0109847	191.634	Aminoacids
Gln	(Intercept)	44	17	1.52758	-1.53186	4.58867	1.68415	0.0897371	0.55165	0.37963	0.975024	0.0109847	360.701	Aminoacids
Glu	(Intercept)	44	17	1.16542	-2.43434	4.76569	1.98314	0.0437937	0.821204	0.566656	0.975024	0.0109847	220.726	Aminoacids
Gly	(Intercept)	44	17	-0.31203	-2.39041	1.74042	1.12431	0.264416	0.27613	0.78594	0.975024	0.0109847	-26.804	Aminoacids
His	(Intercept)	44	17	-0.550327	-3.27118	2.18001	1.5017	0.107496	0.3599	0.719955	0.975024	0.0109847	-42.3239	Aminoacids
Ile	(Intercept)	44	17	0.700955	-1.49733	2.90216	1.20975	0.232001	0.293008	0.571696	0.975024	0.0109847	101.568	Aminoacids
Met	(Intercept)	44	17	0.313396	-2.07775	2.71011	1.31478	0.174416	0.288961	0.815012	0.975024	0.0109847	36.8063	Aminoacids
Phe	(Intercept)	44	17	0.710127	-1.6402	3.06428	1.29384	0.172254	0.271184	0.592155	0.975024	0.0109847	103.425	Aminoacids
Pro	(Intercept)	44	17	-0.533876	-3.54004	2.48218	1.66279	0.0581667	0.454334	0.753332	0.975024	0.0109847	-41.3672	Aminoacids
Thr	(Intercept)	44	17	-0.299324	-2.8167	2.22655	1.39381	0.233673	0.460889	0.833496	0.975024	0.0109847	-25.8681	Aminoacids
Ac-Orn	(Intercept)	44	17	0.686554	-2.40789	3.78531	1.71229	0.139449	0.664313	0.695222	0.975024	0.0109847	98.6858	Biogenic Amines
ADMA	(Intercept)	44	17	1.29403	-1.02273	3.61079	1.24429	0.0953976	0.0953976	0.304922	0.975024	0.0109847	264.746	Biogenic Amines
Kynurenine	(Intercept)	44	17	1.41986	-1.4875	4.32828	1.60127	0.279111	0.786501	0.390744	0.975024	0.0109847	313.653	Biogenic Amines
Taurine	(Intercept)	44	17	-1.13244	-4.33006	2.05689	1.76091	0.107687	0.624286	0.531219	0.975024	0.0109847	-67.7755	Biogenic Amines
lysoPC a C16:0	(Intercept)	44	17	-0.854134	-3.75236	2.04558	1.60138	0.188929	0.629361	0.602826	0.975024	0.0109847	-57.4348	lysoPC
lysoPC a C17:0	(Intercept)	44	17	0.452661	-1.89835	2.80517	1.31479	0.20266	0.336148	0.736896	0.975024	0.0109847	57.2491	lysoPC
lysoPC a C18:0	(Intercept)	44	17	1.09311	-2.11872	4.30751	1.77277	0.12479	0.69639	0.548114	0.975024	0.0109847	198.352	lysoPC
lysoPC a C18:1	(Intercept)	44	17	-0.631717	-3.57194	2.31271	1.62684	0.17736	0.621991	0.704247	0.975024	0.0109847	-46.8322	lysoPC
lysoPC a C18:2	(Intercept)	44	17	-1.07777	-3.78167	1.63003	1.49843	0.262019	0.619483	0.48533	0.975024	0.0109847	-65.9647	lysoPC
lysoPC a C20:3	(Intercept)	44	17	-0.479085	-3.39792	2.44393	1.61698	0.199535	0.607552	0.771912	0.975024	0.0109847	-38.065	lysoPC
lysoPC a C20:4	(Intercept)	44	17	-0.567284	-3.46998	2.33943	1.61258	0.12222	0.501768	0.731119	0.975024	0.0109847	-43.2937	lysoPC
PC aa C30:0	(Intercept)	44	17	-0.554814	-3.44905	2.3447	1.59438	0.251927	0.71613	0.733131	0.975024	0.0109847	-42.5821	PC aa
PC aa C32:0	(Intercept)	44	17	-0.527968	-3.59432	2.54141	1.69017	0.130294	0.622767	0.759492	0.975024	0.0109847	-41.0198	PC aa
PC aa C32:2	(Intercept)	44	17	-0.294136	-2.83202	2.24905	1.39917	0.168594	0.370055	0.836472	0.975024	0.0109847	-25.4825	PC aa
PC aa C34:1	(Intercept)	44	17	-0.723986	-3.60123	2.15618	1.59126	0.163831	0.574453	0.656726	0.975024	0.0109847	-51.5184	PC aa
PC aa C34:2	(Intercept)	44	17	-0.27987	-3.34232	2.78409	1.68804	0.163431	0.690221	0.870788	0.975024	0.0109847	-24.4118	PC aa
PC aa C34:3	(Intercept)	44	17	-0.679613	-2.97905	1.62476	1.27111	0.309417	0.482008	0.601613	0.975024	0.0109847	-49.3187	PC aa
PC aa C36:0	(Intercept)	44	17	-0.913302	-4.02179	2.19593	1.71381	0.257818	0.83494	0.603039	0.975024	0.0109847	-59.8803	PC aa
PC aa C36:1	(Intercept)	44	17	0.712851	-2.31212	3.74299	1.66818	0.153751	0.62191	0.675867	0.975024	0.0109847	103.98	PC aa
PC aa C36:3	(Intercept)	44	17	1.26	-1.25042	3.77351	1.38868	0.284004	0.53287	0.380579	0.975024	0.0109847	252.54	PC aa
PC aa C36:4	(Intercept)	44	17	-1.95012	-5.07874	1.17693	1.72665	0.18647	0.711519	0.279277	0.975024	0.0109847	-85.7743	PC aa
PC aa C36:5	(Intercept)	44	17	-1.10124	-3.8736	1.67434	1.53216	0.257625	0.643017	0.485039	0.975024	0.0109847	-66.7543	PC aa
PC aa C36:6	(Intercept)	44	17	-1.26193	-3.73319	1.21252	1.36534	0.34464	0.632982	0.371905	0.975024	0.0109847	-71.6893	PC aa
PC aa C38:0	(Intercept)	44	17	-0.615441	-3.99927	2.76898	1.86543	0.0883217	0.735764	0.746639	0.975024	0.0109847	-45.9598	PC aa
PC aa C38:1	(Intercept)	44	17	-0.575963	-2.86013	1.70821	1.22678	0.118079	0.118079	0.641401	0.975024	0.0109847	-43.7837	PC aa
PC aa C38:4	(Intercept)	44	17	0.308839	-3.05724	3.6738	1.85567	0.070993	0.677578	0.870336	0.975024	0.0109847	36.1844	PC aa
PC aa C38:5	(Intercept)	44	17	-0.883468	-3.90928	2.14286	1.67154	0.205946	0.68478	0.606157	0.975024	0.0109847	-58.6653	PC aa
PC aa C38:6	(Intercept)	44	17	-2.12504	-5.68145	1.43051	1.95945	0.122817	0.89805	0.297785	0.975024	0.0109847	-88.0572	PC aa
PC aa C40:2	(Intercept)	44	17	1.35219	-1.20981	3.91533	1.41953	0.128477	0.312275	0.35808	0.975024	0.0109847	286.589	PC aa
PC aa C40:3	(Intercept)	44	17	1.123	-1.27537	3.51022	1.30111	0.0421941	0.0562116	0.404249	0.975024	0.0109847	207.405	PC aa
PC aa C40:4	(Intercept)	44	17	0.75306	-2.44681	3.95473	1.76352	0.0949112	0.640356	0.676081	0.975024	0.0109847	112.349	PC aa
PC aa C40:6	(Intercept)	44	17	-1.19358	-4.93683	2.54912	2.06252	0.0427852	0.885675	0.572651	0.975024	0.0109847	-69.6867	PC aa
PC aa C42:0	(Intercept)	44	17	-1.09547	-3.52847	1.34025	1.3402	0.210472	0.382208	0.426729	0.975024	0.0109847	-66.5618	PC aa
PC aa C42:2	(Intercept)	44	17	0.280443	-2.36428	2.92349	1.45603	0.163039	0.414443	0.849952	0.975024	0.0109847	32.3716	PC aa
PC aa C42:4	(Intercept)	44	17	0.790178	-1.92993	3.51196	1.50027	0.055402	0.279642	0.606511	0.975024	0.0109847	120.379	PC aa
PC aa C42:5	(Intercept)	44	17	-1.24503	-4.27839	1.78726	1.68651	0.0807614	0.482217	0.47495	0.975024	0.0109847	-71.2068	PC aa
PC ae C30:0	(Intercept)	44	17	-0.211554	-2.48202	2.05891	1.21942	0.127557	0.127557	0.86319	0.975024	0.0109847	-19.0674	PC ae
PC ae C30:1	(Intercept)	44	17	0.188254	-2.1617	2.53874	1.26209	0.0721454	0.0721454	0.882216	0.975024	0.0109847	20.714	PC ae
PC ae C30:2	(Intercept)	44	17	-0.542779	-2.61321	1.55291	1.14471	0.251936	0.272472	0.642754	0.975024	0.0109847	-41.8869	PC ae
PC ae C32:1	(Intercept)	44	17	0.486053	-2.29964	3.27564	1.53563	0.204688	0.590631	0.756356	0.975024	0.0109847	62.5886	PC ae
PC ae C34:0	(Intercept)	44	17	0.335427	-2.66709	3.34485	1.65577	0.132445	0.551152	0.842448	0.975024	0.0109847	39.8537	PC ae
PC ae C34:1	(Intercept)	44	17	0.239332	-2.02812	2.51026	1.25146	0.271518	0.40272	0.851051	0.975024	0.0109847	27.0401	PC ae
PC ae C34:2	(Intercept)	44	17	0.845572	-1.6024	3.29755	1.34927	0.3123	0.54699	0.540835	0.975024	0.0109847	132.931	PC ae
PC ae C34:3	(Intercept)	44	17	-0.261997	-2.90209	2.38081	1.45966	0.322268	0.665451	0.860344	0.975024	0.0109847	-23.0487	PC ae
PC ae C36:0	(Intercept)	44	17	1.81561	-1.37828	5.01398	1.76089	0.094553	0.618059	0.320574	0.975024	0.0109847	514.483	PC ae
PC ae C36:1	(Intercept)	44	17	-0.188738	-2.76814	2.39234	1.42306	0.224801	0.484045	0.896393	0.975024	0.0109847	-17.1996	PC ae
PC ae C36:2	(Intercept)	44	17	0.885778	-1.66668	3.44041	1.40863	0.2932	0.579569	0.539885	0.975024	0.0109847	142.487	PC ae
PC ae C36:3	(Intercept)	44	17	1.14239	-1.32686	3.61616	1.36257	0.319583	0.569307	0.416145	0.975024	0.0109847	213.425	PC ae
PC ae C36:4	(Intercept)	44	17	0.504345	-1.53926	2.54941	1.13065	0.394006	0.497174	0.662565	0.975024	0.0109847	65.59	PC ae
PC ae C36:5	(Intercept)	44	17	-0.219888	-3.04998	2.61034	1.56264	0.265604	0.686654	0.890252	0.975024	0.0109847	-19.7391	PC ae
PC ae C38:0	(Intercept)	44	17	-1.30961	-4.0931	1.47538	1.53514	0.297655	0.720591	0.408689	0.975024	0.0109847	-73.0076	PC ae
PC ae C38:1	(Intercept)	44	17	-0.356041	-3.57582	2.86442	1.77948	0.0398007	0.551582	0.844549	0.975024	0.0109847	-29.9556	PC ae
PC ae C38:4	(Intercept)	44	17	1.20168	-1.19442	3.59937	1.33036	0.256076	0.43456	0.383395	0.975024	0.0109847	232.57	PC ae
PC ae C38:5	(Intercept)	44	17	0.409377	-1.99452	2.81369	1.33137	0.28241	0.485357	0.763362	0.975024	0.0109847	50.5879	PC ae
PC ae C38:6	(Intercept)	44	17	-0.534334	-3.50261	2.43486	1.63776	0.270603	0.764878	0.74941	0.975024	0.0109847	-41.394	PC ae
PC ae C40:3	(Intercept)	44	17	0.32771	-1.58327	2.23869	1.02634	0.363126	0.363126	0.751249	0.975024	0.0109847	38.7786	PC ae
PC ae C40:5	(Intercept)	44	17	0.619818	-1.53422	2.77419	1.18912	0.219905	0.255804	0.611483	0.975024	0.0109847	85.859	PC ae
PC ae C40:6	(Intercept)	44	17	-1.14973	-4.43277	2.13327	1.81081	0.144806	0.743565	0.536458	0.975024	0.0109847	-68.3277	PC ae
PC ae C42:2	(Intercept)	44	17	0.291212	-2.39042	2.97154	1.47987	0.146542	0.400993	0.846879	0.975024	0.0109847	33.8048	PC ae
PC ae C42:3	(Intercept)	44	17	0.437275	-2.22939	3.10912	1.47288	0.262986	0.590566	0.771139	0.975024	0.0109847	54.8481	PC ae
PC ae C42:4	(Intercept)	44	17	-0.362768	-2.98906	2.2652	1.46317	0.162114	0.402981	0.808469	0.975024	0.0109847	-30.4252	PC ae
PC ae C42:5	(Intercept)	44	17	0.850815	-1.11348	2.81511	1.05498	0.329892	0.329892	0.42499	0.975024	0.0109847	134.155	PC ae
PC ae C44:3	(Intercept)	44	17	-0.34432	-2.62609	1.93745	1.22549	0.119741	0.119741	0.780262	0.975024	0.0109847	-29.1298	PC ae
PC ae C44:6	(Intercept)	44	17	-1.08382	-3.25006	1.0817	1.19671	0.270017	0.349512	0.380284	0.975024	0.0109847	-66.17	PC ae
SM (OH) C22:2	(Intercept)	44	17	-1.66064	-4.63124	1.30813	1.64407	0.178998	0.57889	0.331622	0.975024	0.0109847	-80.9983	SM
SM (OH) C24:1	(Intercept)	44	17	1.69298	-1.36603	4.75507	1.68832	0.120888	0.573124	0.333828	0.975024	0.0109847	443.567	SM
SM C16:0	(Intercept)	44	17	-1.51184	-4.37229	1.35226	1.57631	0.103977	0.433243	0.353602	0.975024	0.0109847	-77.9495	SM
SM C24:0	(Intercept)	44	17	-0.521612	-3.60795	2.5677	1.7016	0.0834301	0.545302	0.763814	0.975024	0.0109847	-40.6437	SM
SM C26:0	(Intercept)	44	17	-0.63862	-2.80704	1.5298	1.16462	0.197061	0.197061	0.586657	0.975024	0.0109847	-47.198	SM
SM C26:1	(Intercept)	44	17	-0.960816	-3.49858	1.58177	1.3963	0.15931	0.344166	0.501885	0.975024	0.0109847	-61.7419	SM
PC aa C40:5	(Intercept)	44	17	-0.195447	-3.21911	2.83077	1.66965	0.156195	0.60882	0.908584	0.979691	0.0089109	-17.7533	PC aa
PC ae C32:2	(Intercept)	44	17	-0.136402	-2.87594	2.60402	1.51192	0.155415	0.474708	0.929428	0.985035	0.00654844	-12.7508	PC ae
PC ae C44:5	(Intercept)	44	17	-0.111193	-2.0878	1.9389	1.1311	0.291733	0.330576	0.92331	0.985035	0.00654844	-10.5234	PC ae
Leu	(Intercept)	44	17	-0.00782338	-2.46988	2.45922	1.35514	0.113604	0.228916	0.995471	0.995738	0.00185487	-0.779285	Aminoacids
Ser	(Intercept)	44	17	0.0901017	-2.73494	2.92325	1.56334	0.146841	0.494901	0.95493	0.995738	0.00185487	9.42856	Aminoacids
Val	(Intercept)	44	17	0.0387214	-2.32891	2.4112	1.30499	0.163471	0.268696	0.976758	0.995738	0.00185487	3.94808	Aminoacids
total DMA	(Intercept)	44	17	-0.00988609	-3.30312	3.28344	1.81551	0.173868	0.869124	0.995738	0.995738	0.00185487	-0.983738	Biogenic Amines
PC ae C42:1	(Intercept)	44	17	-0.0877042	-3.19384	3.01868	1.71143	0.190954	0.742613	0.959886	0.995738	0.00185487	-8.39682	PC ae
PC ae C44:4	(Intercept)	44	17	-0.0410205	-2.37748	2.29879	1.2975	0.161823	0.252453	0.975277	0.995738	0.00185487	-4.01906	PC ae
SM (OH) C22:1	(Intercept)	44	17	0.0401011	-3.22916	3.31096	1.80524	0.0477121	0.565676	0.982613	0.995738	0.00185487	4.0916	SM
PC aa C30:0	samplingT2	44	17	1.31481	0.842113	1.77142	0.238979	0.251927	0.71613	8.23047e-06	0.000414326	3.38266	272.404	PC aa
PC aa C34:4	samplingT2	44	17	1.60289	1.00586	2.19993	0.320655	0.408257	0.408257	1.33262e-05	0.000414326	3.38266	396.738	PC aa
PC ae C38:6	samplingT2	44	17	1.17687	0.735554	1.60269	0.221966	0.270603	0.764878	1.54242e-05	0.000414326	3.38266	224.421	PC ae
PC aa C36:6	samplingT2	44	17	1.38487	0.864268	1.89742	0.265668	0.34464	0.632982	1.72706e-05	0.000414326	3.38266	299.43	PC aa
PC ae C38:0	samplingT2	44	17	1.2256	0.756394	1.68014	0.237092	0.297655	0.720591	2.06257e-05	0.000414326	3.38266	240.621	PC ae
PC ae C40:3	samplingT2	44	17	1.60536	0.984228	2.2265	0.3336	0.363126	0.363126	2.38254e-05	0.000414326	3.38266	397.967	PC ae
PC ae C36:2	samplingT2	44	17	1.44746	0.888556	1.9997	0.286462	0.2932	0.579569	2.52738e-05	0.000414326	3.38266	325.228	PC ae
PC aa C28:1	samplingT2	44	17	1.10051	0.676963	1.52024	0.216379	0.288224	0.773336	2.67307e-05	0.000414326	3.38266	200.569	PC aa
PC ae C42:1	samplingT2	44	17	1.15836	0.703813	1.60032	0.230112	0.190954	0.742613	3.01354e-05	0.000415198	3.38174	218.472	PC ae
PC ae C40:2	samplingT2	44	17	1.43566	0.858158	2.01317	0.310167	0.44387	0.44387	4.20421e-05	0.000514234	3.28884	320.244	PC ae
PC ae C36:4	samplingT2	44	17	1.45029	0.853568	2.02519	0.302636	0.394006	0.497174	4.56175e-05	0.000514234	3.28884	326.433	PC ae
PC ae C40:1	samplingT2	44	17	1.35175	0.783027	1.90275	0.2872	0.284725	0.578449	6.8112e-05	0.000641155	3.19304	286.417	PC ae
PC ae C36:5	samplingT2	44	17	1.19325	0.697182	1.68174	0.252477	0.265604	0.686654	6.81245e-05	0.000641155	3.19304	229.779	PC ae
PC aa C34:3	samplingT2	44	17	1.43641	0.832938	2.03714	0.310841	0.309417	0.482008	7.69945e-05	0.000641155	3.19304	320.555	PC aa
PC aa C38:5	samplingT2	44	17	1.20812	0.701943	1.70862	0.257808	0.205946	0.68478	7.75591e-05	0.000641155	3.19304	234.719	PC aa
PC ae C38:5	samplingT2	44	17	1.43453	0.819618	2.03833	0.313483	0.28241	0.485357	9.12117e-05	0.000706891	3.15065	319.768	PC ae
PC ae C36:3	samplingT2	44	17	1.30752	0.722536	1.85355	0.29041	0.319583	0.569307	0.000109724	0.00080034	3.09673	269.698	PC ae
PC ae C42:3	samplingT2	44	17	1.27906	0.706491	1.81827	0.284934	0.262986	0.590566	0.000120102	0.000827371	3.0823	259.324	PC ae
PC aa C36:3	samplingT2	44	17	1.34317	0.736133	1.91741	0.302991	0.284004	0.53287	0.00013635	0.000889864	3.05068	283.116	PC aa
PC aa C36:5	samplingT2	44	17	1.18028	0.649597	1.69513	0.268013	0.257625	0.643017	0.000157748	0.000978037	3.00964	225.527	PC aa
PC ae C40:4	samplingT2	44	17	1.40487	0.762514	2.03178	0.326538	0.298551	0.430324	0.00018523	0.00105188	2.97803	307.498	PC ae
Putrescine	samplingT2	44	17	1.05383	0.556981	1.50897	0.241742	0.23507	0.748692	0.000186625	0.00105188	2.97803	186.861	Biogenic Amines
PC ae C42:5	samplingT2	44	17	1.40487	0.766396	2.04334	0.34291	0.329892	0.329892	0.000211603	0.00114082	2.94278	307.498	PC ae
PC aa C32:1	samplingT2	44	17	1.17245	0.630907	1.73142	0.28347	0.317598	0.565905	0.000298422	0.0014467	2.83962	222.989	PC aa
PC ae C40:6	samplingT2	44	17	0.981279	0.516827	1.43423	0.234975	0.144806	0.743565	0.000298735	0.0014467	2.83962	166.787	PC ae
PC ae C34:2	samplingT2	44	17	1.22094	0.629379	1.78002	0.296621	0.3123	0.54699	0.000303339	0.0014467	2.83962	239.038	PC ae
PC aa C36:4	samplingT2	44	17	1.02896	0.544082	1.51247	0.248083	0.18647	0.711519	0.000320936	0.00147393	2.83152	179.815	PC aa
PC ae C34:1	samplingT2	44	17	1.3439	0.716279	1.99566	0.331271	0.271518	0.40272	0.000338782	0.00150032	2.82382	283.398	PC ae
lysoPC a C20:3	samplingT2	44	17	1.1566	0.576195	1.70183	0.286605	0.199535	0.607552	0.000429108	0.00178048	2.74946	217.912	lysoPC
PC ae C44:5	samplingT2	44	17	1.37312	0.741708	2.05054	0.345012	0.291733	0.330576	0.000430762	0.00178048	2.74946	294.767	PC ae
Arg	samplingT2	44	17	1.28019	0.678184	1.94517	0.326386	0.330574	0.406868	0.000490718	0.00196287	2.70711	259.733	Aminoacids
PC aa C32:3	samplingT2	44	17	1.25981	0.633763	1.90976	0.326857	0.31558	0.416323	0.000632979	0.00245279	2.61034	252.475	PC aa
PC aa C36:2	samplingT2	44	17	0.911617	0.448843	1.36724	0.235909	0.167643	0.731105	0.000657734	0.00247149	2.60704	148.834	PC aa
PC ae C36:1	samplingT2	44	17	1.20366	0.597798	1.81862	0.315404	0.224801	0.484045	0.000684849	0.00249769	2.60246	233.229	PC ae
PC aa C36:1	samplingT2	44	17	1.06044	0.519965	1.59937	0.277797	0.153751	0.62191	0.000724355	0.00256629	2.59069	188.763	PC aa
PC ae C32:1	samplingT2	44	17	1.06094	0.522915	1.61551	0.281471	0.204688	0.590631	0.000803209	0.00258842	2.58697	188.91	PC ae
lysoPC a C18:1	samplingT2	44	17	1.04628	0.514902	1.59416	0.276013	0.17736	0.621991	0.000805945	0.00258842	2.58697	184.705	lysoPC
lysoPC a C18:2	samplingT2	44	17	1.04172	0.502359	1.578	0.274984	0.262019	0.619483	0.000811644	0.00258842	2.58697	183.41	lysoPC
PC ae C38:4	samplingT2	44	17	1.23739	0.574913	1.86079	0.329069	0.256076	0.43456	0.000814099	0.00258842	2.58697	244.662	PC ae
SM C16:1	samplingT2	44	17	1.00015	0.44716	1.5377	0.280087	0.306881	0.60201	0.00136659	0.00423644	2.373	171.869	SM
lysoPC a C16:1	samplingT2	44	17	1.11221	0.540285	1.79619	0.315088	0.33937	0.444842	0.00146817	0.00434119	2.36239	204.106	lysoPC
lysoPC a C17:0	samplingT2	44	17	1.25029	0.561847	1.94558	0.35305	0.20266	0.336148	0.0014704	0.00434119	2.36239	249.134	lysoPC
Thr	samplingT2	44	17	1.13589	0.505985	1.76766	0.323011	0.233673	0.460889	0.00157563	0.00454368	2.34259	211.396	Aminoacids
PC aa C38:6	samplingT2	44	17	0.524339	0.232156	0.816979	0.149701	0.122817	0.89805	0.00173286	0.00488351	2.31127	68.9341	PC aa
lysoPC a C16:0	samplingT2	44	17	0.938991	0.418924	1.47545	0.270693	0.188929	0.629361	0.00181945	0.00501359	2.29985	155.74	lysoPC
Creatinine	samplingT1	44	17	-0.554916	-0.867053	-0.242779	0.159848	0.237089	0.808983	0.00187515	0.206599	0.684871	-42.588	Biogenic Amines
PC ae C40:5	samplingT2	44	17	1.25089	0.556875	1.94254	0.366401	0.219905	0.255804	0.00191632	0.00516572	2.28687	249.343	PC ae
PC aa C40:5	samplingT2	44	17	0.976395	0.412666	1.52334	0.284954	0.156195	0.60882	0.0020096	0.00530193	2.27557	165.487	PC aa
PC ae C40:2	Age	44	17	0.0284362	0.0124166	0.0444559	0.00860384	0.44387	0.44387	0.00207878	0.257769	0.588769	2.88444	PC ae
PC ae C38:3	samplingT2	44	17	1.17004	0.488384	1.85169	0.366103	0.244411	0.244411	0.0028045	0.00724497	2.13996	222.212	PC ae
Gly	samplingT2	44	17	1.15631	0.486385	1.82906	0.358699	0.264416	0.27613	0.00309795	0.00783914	2.10573	217.818	Aminoacids
PC aa C32:0	samplingT2	44	17	0.895204	0.356961	1.42921	0.276031	0.130294	0.622767	0.00316094	0.00783914	2.10573	144.783	PC aa
PC ae C44:6	samplingT2	44	17	1.09634	0.451706	1.77566	0.343264	0.270017	0.349512	0.00330865	0.00804457	2.0945	199.318	PC ae
PC ae C30:2	samplingT1	44	17	0.976872	0.399528	1.55422	0.306338	0.251936	0.272472	0.00368615	0.206599	0.684871	165.614	PC ae
SM C20:2	samplingT2	44	17	1.02836	0.366037	1.64325	0.324164	0.305737	0.434816	0.00378285	0.00902064	2.04476	179.648	SM
Lys	samplingT2	44	17	1.04473	0.410808	1.67864	0.340465	0.338681	0.338681	0.00395538	0.00913571	2.03926	184.262	Aminoacids
lysoPC a C18:0	samplingT2	44	17	0.794192	0.305067	1.2852	0.251277	0.12479	0.69639	0.00397845	0.00913571	2.03926	121.265	lysoPC
PC aa C36:0	samplingT2	44	17	0.585287	0.215787	0.945792	0.186911	0.257818	0.83494	0.00431706	0.009733	2.01175	79.5507	PC aa
PC aa C42:0	samplingT2	44	17	1.03627	0.379824	1.68897	0.34006	0.210472	0.382208	0.00484237	0.0107224	1.96971	181.868	PC aa
PC ae C40:3	samplingT1	44	17	0.847816	0.31817	1.37746	0.284462	0.363126	0.363126	0.00499837	0.206599	0.684871	133.454	PC ae
PC aa C34:1	samplingT2	44	17	0.883623	0.334712	1.46742	0.289381	0.163831	0.574453	0.00511774	0.0111333	1.95337	141.965	PC aa
PC ae C42:2	samplingT2	44	17	1.01948	0.341424	1.66891	0.342299	0.146542	0.400993	0.00590839	0.0126317	1.89854	177.174	PC ae
PC ae C32:2	samplingT2	44	17	0.937347	0.332009	1.56653	0.317941	0.155415	0.474708	0.0064367	0.0132612	1.87742	155.32	PC ae
PC ae C34:0	samplingT2	44	17	0.897825	0.288564	1.47441	0.304578	0.132445	0.551152	0.00650433	0.0132612	1.87742	145.426	PC ae
SM C26:1	samplingT2	44	17	1.03414	0.34032	1.70178	0.353344	0.15931	0.344166	0.00652363	0.0132612	1.87742	181.268	SM
SM (OH) C14:1	samplingT2	44	17	0.799045	0.267775	1.32532	0.272061	0.238882	0.635726	0.00673421	0.0134684	1.87068	122.342	SM
PC ae C34:3	samplingT2	44	17	0.754806	0.229277	1.2472	0.25993	0.322268	0.665451	0.00736567	0.0143843	1.84211	112.72	PC ae
PC ae C30:2	samplingT2	44	17	1.03403	0.364082	1.71823	0.360351	0.251936	0.272472	0.00742414	0.0143843	1.84211	181.238	PC ae
PC ae C42:1	samplingT1	44	17	0.544178	0.177018	0.911338	0.188024	0.190954	0.742613	0.00771747	0.211999	0.673666	72.3191	PC ae
Lys	SexM	44	17	-0.89151	-1.48184	-0.301181	0.317054	0.338681	0.338681	0.00774978	0.960972	0.0172892	-58.9964	Aminoacids
PC aa C38:0	samplingT2	44	17	0.677225	0.208715	1.13403	0.237217	0.0883217	0.735764	0.00836039	0.0159491	1.79727	96.8407	PC aa
PC ae C40:2	samplingT1	44	17	0.733535	0.241091	1.22598	0.264482	0.44387	0.44387	0.00854835	0.211999	0.673666	108.243	PC ae
PC ae C44:4	samplingT2	44	17	1.0503	0.3195	1.75997	0.372502	0.161823	0.252453	0.00865218	0.0160366	1.79489	185.851	PC ae
Kynurenine	samplingT2	44	17	-0.585157	-0.986147	-0.183733	0.206254	0.279111	0.786501	0.00866491	0.0160366	1.79489	-44.2981	Biogenic Amines
PC aa C40:4	samplingT2	44	17	0.73862	0.204273	1.26265	0.272162	0.0949112	0.640356	0.0115244	0.0210151	1.67747	109.304	PC aa
SM C26:0	samplingT2	44	17	0.995609	0.29079	1.70043	0.378544	0.197061	0.197061	0.0122577	0.0217368	1.6628	170.637	SM
PC aa C38:3	samplingT2	44	17	0.901806	0.216915	1.5343	0.336076	0.177102	0.435623	0.0122708	0.0217368	1.6628	146.405	PC aa
PC aa C28:1	samplingT1	44	17	0.47504	0.12937	0.820711	0.176805	0.288224	0.773336	0.0126065	0.219602	0.658364	60.8079	PC aa
Asn	samplingT2	44	17	0.900731	0.189477	1.53034	0.34034	0.235023	0.398851	0.0131383	0.0229457	1.6393	146.14	Aminoacids
PC ae C34:3	samplingT1	44	17	-0.569314	-0.988776	-0.149852	0.213837	0.322268	0.665451	0.0134249	0.219602	0.658364	-43.4086	PC ae
lysoPC a C20:4	samplingT2	44	17	0.840342	0.251386	1.51551	0.316844	0.12222	0.501768	0.0134962	0.0232435	1.6337	131.716	lysoPC
PC aa C42:1	samplingT2	44	17	0.961073	0.274863	1.6747	0.369694	0.206308	0.24566	0.0145981	0.0247967	1.60561	161.45	PC aa
PC aa C32:2	samplingT2	44	17	0.879521	0.213338	1.54513	0.345145	0.168594	0.370055	0.0164067	0.0274922	1.56079	140.974	PC aa
PC aa C34:2	samplingT2	44	17	0.636897	0.15208	1.12139	0.249161	0.163431	0.690221	0.0166735	0.0275669	1.55961	89.0604	PC aa
PC aa C42:1	samplingT1	44	17	0.805206	0.208381	1.40203	0.313554	0.206308	0.24566	0.0168064	0.219602	0.658364	123.716	PC aa
SM C16:1	samplingT1	44	17	0.58191	0.128679	1.03514	0.231287	0.306881	0.60201	0.0186657	0.219602	0.658364	78.9452	SM
PC ae C42:3	samplingT1	44	17	0.58984	0.129916	1.04976	0.235075	0.262986	0.590566	0.0188881	0.219602	0.658364	80.3699	PC ae
lysoPC a C20:4	samplingT1	44	17	0.648309	0.130779	1.16584	0.261555	0.12222	0.501768	0.0206676	0.219602	0.658364	91.2305	lysoPC
SM (OH) C16:1	Age	44	17	0.030897	0.00941035	0.0524435	0.0118761	0.23048	0.369122	0.0221219	0.798066	0.0979612	3.13792	SM
SM (OH) C22:2	samplingT2	44	17	0.729014	0.104649	1.29196	0.300611	0.178998	0.57889	0.0225367	0.0367704	1.4345	107.304	SM
SM C18:0	BMI	44	17	0.0939882	0.0196801	0.168296	0.0399094	0.200682	0.200682	0.023787	0.907823	0.0419987	9.85468	SM
SM C20:2	samplingT1	44	17	0.654736	0.112427	1.19705	0.271658	0.305737	0.434816	0.0242642	0.219602	0.658364	92.4634	SM
Ala	samplingT1	44	17	-0.780984	-1.39168	-0.17029	0.326037	0.173457	0.184746	0.0243914	0.219602	0.658364	-54.2045	Aminoacids
Arg	samplingT1	44	17	0.656326	0.118673	1.19398	0.275137	0.330574	0.406868	0.0247938	0.219602	0.658364	92.7697	Aminoacids
Ile	Age	44	17	-0.0274612	-0.0472659	-0.00765791	0.0109621	0.232001	0.293008	0.0268919	0.798066	0.0979612	-2.70875	Aminoacids
PC aa C42:2	samplingT2	44	17	0.781009	0.133137	1.42918	0.335908	0.163039	0.414443	0.0273541	0.0435913	1.3606	118.367	PC aa
PC aa C38:4	samplingT2	44	17	0.614674	0.097452	1.12279	0.263104	0.070993	0.677578	0.0274203	0.0435913	1.3606	84.9054	PC aa
PC aa C40:6	samplingT1	44	17	0.30368	0.0497377	0.557622	0.129858	0.0427852	0.885675	0.0276523	0.228592	0.640938	35.4835	PC aa
PC ae C42:4	samplingT2	44	17	0.797933	0.142173	1.48866	0.342663	0.162114	0.402981	0.027798	0.0436322	1.36019	122.094	PC ae
SM C22:3	samplingT2	44	17	0.80627	0.102171	1.48094	0.351751	0.186322	0.357181	0.0299515	0.0464249	1.33325	123.954	SM
lysoPC a C16:1	BMI	44	17	0.0990665	0.0268984	0.171291	0.0401685	0.33937	0.444842	0.0301195	0.907823	0.0419987	10.414	lysoPC
PC aa C40:6	samplingT2	44	17	0.364923	0.0516141	0.676229	0.159884	0.0427852	0.885675	0.0311286	0.0476537	1.3219	44.0402	PC aa
PC ae C40:1	samplingT1	44	17	0.541351	0.0755159	1.00719	0.237342	0.284725	0.578449	0.0314121	0.243443	0.613602	71.8326	PC ae
C2	BMI	44	17	0.123948	0.0308417	0.217187	0.0515116	0.295969	0.669197	0.0324552	0.907823	0.0419987	13.1957	Acylcarnitines
PC aa C38:1	samplingT1	44	17	-0.749131	-1.38221	-0.116047	0.340017	0.118079	0.118079	0.0337143	0.245916	0.609213	-52.7223	PC aa
Orn	BMI	44	17	-0.106611	-0.188044	-0.025437	0.0451757	0.179329	0.284668	0.0371603	0.907823	0.0419987	-10.1124	Aminoacids
Tyr	BMI	44	17	-0.116144	-0.207855	-0.0246462	0.050504	0.262748	0.56362	0.0383109	0.907823	0.0419987	-10.9653	Aminoacids
Ile	samplingT1	44	17	0.658289	0.0724556	1.24412	0.303413	0.232001	0.293008	0.0394021	0.271436	0.566332	93.1485	Aminoacids
SM C16:0	samplingT2	44	17	0.718703	0.0505029	1.35275	0.335778	0.103977	0.433243	0.0411362	0.0622059	1.20617	105.177	SM
PC ae C40:4	samplingT1	44	17	0.587423	0.0491256	1.12572	0.273607	0.298551	0.430324	0.0417659	0.272578	0.56451	79.9345	PC ae
Trp	Age	44	17	-0.0263092	-0.0472259	-0.00544722	0.0116393	0.249942	0.384749	0.0453801	0.798066	0.0979612	-2.59661	Aminoacids
SM (OH) C24:1	samplingT2	44	17	0.621667	0.019833	1.18214	0.297291	0.120888	0.573124	0.0461586	0.0689598	1.1614	86.203	SM
PC aa C40:2	samplingT1	44	17	-0.63456	-1.23006	-0.0390602	0.303561	0.128477	0.312275	0.0468746	0.278381	0.55536	-46.9831	PC aa
Lys	samplingT1	44	17	0.595617	0.0550721	1.13616	0.290316	0.338681	0.338681	0.0471452	0.278381	0.55536	81.4151	Aminoacids
H1	Age	44	17	0.0244204	0.00446877	0.0442635	0.0109116	0.205565	0.247776	0.0471604	0.798066	0.0979612	2.47211	Sugars
Ac-Orn	samplingT2	44	17	-0.539278	-1.07172	-0.0441419	0.261168	0.139449	0.664313	0.0492148	0.0726504	1.13876	-41.6831	Biogenic Amines
Kynurenine	SexM	44	17	-1.04438	-1.92519	-0.1641	0.484872	0.279111	0.786501	0.0498342	0.972209	0.0122403	-64.809	Biogenic Amines
PC ae C38:3	BMI	44	17	-0.0783624	-0.150408	-0.00631716	0.0386941	0.244411	0.244411	0.0499157	0.907823	0.0419987	-7.53707	PC ae
PC ae C30:0	samplingT2	44	17	0.799744	0.061757	1.53773	0.396358	0.127557	0.127557	0.0507214	0.0739935	1.13081	122.497	PC ae
SM C24:1	samplingT2	44	17	0.774121	0.0224532	1.50487	0.38744	0.120408	0.18838	0.0547025	0.0788733	1.10307	116.868	SM
SM C18:1	BMI	44	17	0.108602	0.0148623	0.202442	0.051853	0.257478	0.585552	0.0570434	0.907823	0.0419987	11.4719	SM
PC ae C44:3	Age	44	17	0.0211548	0.000581587	0.0417279	0.0110494	0.119741	0.119741	0.0631008	0.798066	0.0979612	2.13801	PC ae
Glu	samplingT2	44	17	-0.379487	-0.755611	0.0107048	0.196202	0.0437937	0.821204	0.064193	0.0914935	1.03861	-31.5788	Aminoacids
SM C20:2	Age	44	17	0.0231095	0.00296397	0.0431884	0.0112308	0.305737	0.434816	0.0655265	0.798066	0.0979612	2.33786	SM
PC ae C36:0	samplingT2	44	17	0.540436	-0.020086	1.07927	0.282404	0.094553	0.618059	0.0664463	0.0936289	1.02859	71.6755	PC ae
PC ae C44:5	samplingT1	44	17	0.560836	0.00281355	1.11886	0.292464	0.291733	0.330576	0.0670135	0.372298	0.429109	75.2136	PC ae
Leu	samplingT1	44	17	0.591908	-0.0287254	1.21254	0.319481	0.113604	0.228916	0.0749725	0.372298	0.429109	80.7434	Aminoacids
PC aa C42:0	samplingT1	44	17	0.526277	-0.0259409	1.0785	0.284316	0.210472	0.382208	0.0752895	0.372298	0.429109	69.262	PC aa
Val	Age	44	17	-0.0227518	-0.0441705	-0.00127472	0.0118549	0.163471	0.268696	0.077908	0.798066	0.0979612	-2.24949	Aminoacids
SM C18:1	samplingT1	44	17	0.439789	-0.0296246	0.909203	0.239196	0.257478	0.585552	0.0779889	0.372298	0.429109	55.238	SM
Taurine	samplingT1	44	17	-0.418453	-0.871256	0.0343502	0.231355	0.107687	0.624286	0.082516	0.372298	0.429109	-34.1936	Biogenic Amines
lysoPC a C20:3	samplingT1	44	17	0.426279	-0.0379384	0.890496	0.235747	0.199535	0.607552	0.0829671	0.372298	0.429109	53.1548	lysoPC
ADMA	BMI	44	17	-0.0759438	-0.155533	0.00364572	0.0427459	0.0953976	0.0953976	0.0836356	0.907823	0.0419987	-7.31317	Biogenic Amines
Val	samplingT1	44	17	0.555768	-0.048813	1.16035	0.30927	0.163471	0.268696	0.0840673	0.372298	0.429109	74.3279	Aminoacids
SM (OH) C14:1	Age	44	17	0.0268396	0.000772041	0.0529392	0.0143803	0.238882	0.635726	0.0847847	0.798066	0.0979612	2.72031	SM
Creatinine	Age	44	17	0.0287913	0.000540486	0.0570421	0.0155597	0.237089	0.808983	0.0868841	0.798066	0.0979612	2.92097	Biogenic Amines
Trp	samplingT2	44	17	-0.600889	-1.30179	0.0315538	0.338409	0.249942	0.384749	0.0869901	0.1212	0.916498	-45.1676	Aminoacids
PC ae C36:4	Age	44	17	-0.0190275	-0.0376444	-0.000333482	0.0102936	0.394006	0.497174	0.0880996	0.798066	0.0979612	-1.88476	PC ae
Ser	samplingT2	44	17	0.556012	-0.0545618	1.18053	0.316811	0.146841	0.494901	0.0907171	0.12417	0.905985	74.3705	Aminoacids
SM C24:0	samplingT2	44	17	0.532637	-0.0779674	1.10693	0.304045	0.0834301	0.545302	0.0911244	0.12417	0.905985	70.3418	SM
Lys	Age	44	17	-0.01625	-0.0338344	0.00133451	0.00944426	0.338681	0.338681	0.0934551	0.798066	0.0979612	-1.61186	Aminoacids
PC aa C42:5	samplingT1	44	17	0.475229	-0.0645062	1.01496	0.271974	0.0807614	0.482217	0.0936295	0.396277	0.402001	60.8382	PC aa
C0	samplingT2	44	17	0.354397	-0.0363669	0.760991	0.204026	0.233974	0.794634	0.0943364	0.127149	0.895687	42.5321	Acylcarnitines
SM C16:1	Age	44	17	0.023486	-2.40658e-05	0.0470166	0.0129935	0.306881	0.60201	0.0947904	0.798066	0.0979612	2.37639	SM
SM C26:0	samplingT1	44	17	0.551184	-0.0498186	1.15219	0.322787	0.197061	0.197061	0.0958734	0.396277	0.402001	73.5306	SM
H1	BMI	44	17	0.0751051	0.000122841	0.150095	0.0415154	0.205565	0.247776	0.0970311	0.907823	0.0419987	7.79974	Sugars
Cit	samplingT2	44	17	0.516274	-0.0687109	1.10427	0.300709	0.166255	0.5583	0.0977207	0.129658	0.8872	67.5773	Aminoacids
Phe	samplingT2	44	17	-0.626322	-1.38442	0.0460454	0.366702	0.172254	0.271184	0.0982893	0.129658	0.8872	-46.5446	Aminoacids
PC aa C38:3	BMI	44	17	-0.0913977	-0.184183	0.00113943	0.0512969	0.177102	0.435623	0.0994855	0.907823	0.0419987	-8.73453	PC aa
PC aa C36:0	Age	44	17	-0.0277765	-0.0565896	0.00104487	0.0158841	0.257818	0.83494	0.104104	0.798066	0.0979612	-2.73943	PC aa
PC aa C36:5	samplingT1	44	17	0.369525	-0.0624265	0.801476	0.220365	0.257625	0.643017	0.106091	0.415831	0.381084	44.7047	PC aa
Met	Age	44	17	-0.0206967	-0.0423983	0.000941786	0.0119517	0.174416	0.288961	0.106794	0.798066	0.0979612	-2.0484	Aminoacids
SM C26:1	samplingT1	44	17	0.492127	-0.0808014	1.06506	0.295373	0.15931	0.344166	0.107311	0.415831	0.381084	63.5792	SM
Phe	SexM	44	17	-0.667219	-1.37554	0.0400689	0.391672	0.172254	0.271184	0.11161	0.972209	0.0122403	-48.6867	Aminoacids
SM (OH) C22:2	Age	44	17	0.0259259	-0.0014098	0.0533036	0.0151387	0.178998	0.57889	0.112476	0.798066	0.0979612	2.62649	SM
PC ae C38:2	samplingT2	44	17	0.498944	-0.0900448	1.09434	0.304521	0.120012	0.548839	0.113021	0.147522	0.831143	64.6981	PC ae
Ala	Age	44	17	-0.0184101	-0.0383506	0.0015359	0.0108038	0.173457	0.184746	0.115304	0.798066	0.0979612	-1.82417	Aminoacids
Ser	Age	44	17	-0.02425	-0.050213	0.00171217	0.0143624	0.146841	0.494901	0.116699	0.798066	0.0979612	-2.39583	Aminoacids
PC ae C40:4	BMI	44	17	-0.0725358	-0.150226	0.00496299	0.0430041	0.298551	0.430324	0.116887	0.907823	0.0419987	-6.99676	PC ae
SM (OH) C22:2	samplingT1	44	17	0.401113	-0.0859821	0.888209	0.247517	0.178998	0.57889	0.117976	0.424762	0.371855	49.3487	SM
lysoPC a C18:2	samplingT1	44	17	0.36656	-0.0795128	0.812633	0.226443	0.262019	0.619483	0.11842	0.424762	0.371855	44.2763	lysoPC
PC aa C38:6	samplingT1	44	17	0.19577	-0.0419761	0.433516	0.121576	0.122817	0.89805	0.119892	0.424762	0.371855	21.6247	PC aa
C0	BMI	44	17	0.0967005	-0.00939724	0.202881	0.0585171	0.233974	0.794634	0.122403	0.907823	0.0419987	10.153	Acylcarnitines
PC aa C32:3	BMI	44	17	0.0685032	-0.00510861	0.142224	0.0410744	0.31558	0.416323	0.122769	0.907823	0.0419987	7.09041	PC aa
lysoPC a C17:0	samplingT1	44	17	0.472769	-0.117062	1.0626	0.29629	0.20266	0.336148	0.12401	0.427145	0.369424	60.4431	lysoPC
PC ae C42:5	Age	44	17	-0.0148604	-0.0325711	0.00285033	0.00951208	0.329892	0.329892	0.126516	0.798066	0.0979612	-1.47505	PC ae
SM C18:0	Age	44	17	0.0159678	-0.00353471	0.0354703	0.0104744	0.200682	0.200682	0.135674	0.798066	0.0979612	1.6096	SM
Arg	SexM	44	17	-0.549853	-1.17621	0.0756626	0.346432	0.330574	0.406868	0.135858	0.972209	0.0122403	-42.2965	Aminoacids
SM C18:1	samplingT2	44	17	0.444895	-0.121487	1.00803	0.289892	0.257478	0.585552	0.136659	0.175421	0.755919	56.0326	SM
Orn	samplingT2	44	17	0.562271	-0.174926	1.2551	0.367399	0.179329	0.284668	0.137224	0.175421	0.755919	75.4653	Aminoacids
Orn	SexM	44	17	-0.627174	-1.33938	0.0840363	0.396353	0.179329	0.284668	0.13977	0.972209	0.0122403	-46.5901	Aminoacids
PC ae C44:4	samplingT1	44	17	0.474793	-0.139377	1.08896	0.314175	0.161823	0.252453	0.14343	0.469226	0.328618	60.7682	PC ae
total DMA	Age	44	17	0.0260458	-0.00452993	0.056594	0.0168458	0.173868	0.869124	0.146351	0.798066	0.0979612	2.63879	Biogenic Amines
PC ae C40:6	samplingT1	44	17	0.286547	-0.0889974	0.662091	0.191879	0.144806	0.743565	0.14787	0.469226	0.328618	33.182	PC ae
PC aa C36:0	SexM	44	17	0.795222	-0.145955	1.7369	0.518966	0.257818	0.83494	0.14929	0.972209	0.0122403	121.493	PC aa
SM (OH) C22:1	samplingT2	44	17	0.447273	-0.176489	1.01978	0.304758	0.0477121	0.565676	0.154023	0.194886	0.710218	56.4041	SM
PC ae C42:5	samplingT1	44	17	0.424908	-0.119519	0.969335	0.292401	0.329892	0.329892	0.154386	0.469226	0.328618	52.945	PC ae
lysoPC a C18:2	Age	44	17	-0.0208842	-0.0457849	0.00405147	0.0137967	0.262019	0.619483	0.156206	0.798066	0.0979612	-2.06676	lysoPC
PC aa C30:0	samplingT1	44	17	0.284359	-0.0970962	0.665814	0.195697	0.251927	0.71613	0.158345	0.469226	0.328618	32.8909	PC aa
Tyr	SexM	44	17	-0.654166	-1.45467	0.144245	0.440609	0.262748	0.56362	0.160494	0.972209	0.0122403	-48.0124	Aminoacids
PC ae C38:4	BMI	44	17	-0.068686	-0.15176	0.0142186	0.0460284	0.256076	0.43456	0.161232	0.907823	0.0419987	-6.63802	PC ae
Ser	samplingT1	44	17	0.378101	-0.136232	0.892433	0.261848	0.146841	0.494901	0.161311	0.469226	0.328618	45.951	Aminoacids
PC ae C40:5	samplingT1	44	17	0.448687	-0.142094	1.03947	0.310874	0.219905	0.255804	0.16159	0.469226	0.328618	56.6255	PC ae
PC ae C44:6	BMI	44	17	0.0610818	-0.0136101	0.135787	0.0412676	0.270017	0.349512	0.161785	0.907823	0.0419987	6.29858	PC ae
PC ae C38:0	samplingT1	44	17	0.279013	-0.100716	0.658741	0.194286	0.297655	0.720591	0.163263	0.469226	0.328618	32.1824	PC ae
PC aa C30:2	BMI	44	17	0.0660607	-0.0125276	0.144639	0.0442571	0.196409	0.301193	0.166261	0.907823	0.0419987	6.82915	PC aa
PC aa C38:4	samplingT1	44	17	0.306625	-0.114141	0.727391	0.215199	0.070993	0.677578	0.1665	0.469226	0.328618	35.8832	PC aa
PC aa C28:1	Age	44	17	0.0216911	-0.00529107	0.0486966	0.0148786	0.288224	0.773336	0.168732	0.798066	0.0979612	2.19281	PC aa
PC ae C34:3	Age	44	17	-0.0194629	-0.0437881	0.00489746	0.0134477	0.322268	0.665451	0.172596	0.798066	0.0979612	-1.92747	PC ae
PC aa C42:5	samplingT2	44	17	0.461565	-0.155729	1.1571	0.329535	0.0807614	0.482217	0.173382	0.217166	0.663209	58.6554	PC aa
Gln	SexM	44	17	-0.729287	-1.65626	0.196968	0.50992	0.0897371	0.55165	0.174459	0.972209	0.0122403	-51.7747	Aminoacids
SM C18:0	samplingT1	44	17	0.44497	-0.154537	1.04448	0.321983	0.200682	0.200682	0.175053	0.47237	0.325718	56.0443	SM
SM (OH) C16:1	samplingT1	44	17	0.403306	-0.161606	0.968218	0.289342	0.23048	0.369122	0.175234	0.47237	0.325718	49.6765	SM
SM C26:0	SexM	44	17	0.486876	-0.169478	1.14323	0.352515	0.197061	0.197061	0.175301	0.972209	0.0122403	62.7226	SM
PC aa C30:2	SexM	44	17	0.56256	-0.126822	1.25184	0.388272	0.196409	0.301193	0.17644	0.972209	0.0122403	75.516	PC aa
PC ae C38:1	samplingT2	44	17	0.422974	-0.153524	1.04362	0.305195	0.0398007	0.551582	0.177457	0.220047	0.657485	52.6494	PC ae
total DMA	SexM	44	17	-0.782624	-1.77969	0.214908	0.54978	0.173868	0.869124	0.178199	0.972209	0.0122403	-54.2795	Biogenic Amines
PC ae C42:5	SexM	44	17	-0.434912	-1.02948	0.159657	0.319331	0.329892	0.329892	0.181235	0.972209	0.0122403	-35.2678	PC ae
SM (OH) C16:1	samplingT2	44	17	0.471938	-0.215507	1.12181	0.345115	0.23048	0.369122	0.18199	0.223433	0.650853	60.3098	SM
SM C18:1	Age	44	17	0.0191146	-0.00571306	0.0439839	0.013734	0.257478	0.585552	0.188607	0.798066	0.0979612	1.92985	SM
Leu	Age	44	17	-0.0170268	-0.039363	0.00534245	0.0123132	0.113604	0.228916	0.188851	0.798066	0.0979612	-1.68827	Aminoacids
Tyr	samplingT2	44	17	-0.395432	-0.985411	0.162474	0.294867	0.262748	0.56362	0.190908	0.232084	0.634355	-32.6611	Aminoacids
SM C24:1	samplingT1	44	17	0.439032	-0.193006	1.07107	0.327708	0.120408	0.18838	0.191564	0.503302	0.298171	55.1205	SM
lysoPC a C16:0	samplingT1	44	17	0.296252	-0.139664	0.732168	0.222344	0.188929	0.629361	0.194827	0.503302	0.298171	34.4809	lysoPC
PC aa C38:1	samplingT2	44	17	-0.526151	-1.26859	0.21629	0.39875	0.118079	0.118079	0.194898	0.234634	0.629609	-40.9125	PC aa
PC ae C44:6	Age	44	17	-0.0148129	-0.0344709	0.00486143	0.0108615	0.270017	0.349512	0.195752	0.798066	0.0979612	-1.47037	PC ae
Putrescine	BMI	44	17	-0.0826549	-0.193884	0.028505	0.0613875	0.23507	0.748692	0.201732	0.907823	0.0419987	-7.93311	Biogenic Amines
lysoPC a C16:1	samplingT1	44	17	0.34542	-0.177268	0.86811	0.264594	0.33937	0.444842	0.203963	0.514808	0.288355	41.2583	lysoPC
PC ae C36:3	Age	44	17	-0.0165759	-0.0392307	0.00613521	0.0125016	0.319583	0.569307	0.207579	0.798066	0.0979612	-1.64393	PC ae
PC aa C32:1	BMI	44	17	0.0607111	-0.0227699	0.143924	0.0459483	0.317598	0.565905	0.208917	0.907823	0.0419987	6.25919	PC aa
PC ae C42:3	Age	44	17	-0.0178545	-0.0423799	0.00674685	0.0135462	0.262986	0.590566	0.210679	0.798066	0.0979612	-1.7696	PC ae
PC ae C38:2	BMI	44	17	-0.0754997	-0.180649	0.0293221	0.0578803	0.120012	0.548839	0.214672	0.907823	0.0419987	-7.272	PC ae
PC ae C30:1	samplingT2	44	17	0.517662	-0.246144	1.28147	0.410225	0.0721454	0.0721454	0.214677	0.25596	0.591827	67.8099	PC ae
PC aa C36:4	samplingT1	44	17	0.257979	-0.139779	0.655738	0.202968	0.18647	0.711519	0.215501	0.514808	0.288355	29.4312	PC aa
PC ae C30:1	samplingT1	44	17	0.440244	-0.211058	1.09155	0.349801	0.0721454	0.0721454	0.215869	0.514808	0.288355	55.3086	PC ae
PC aa C42:2	Age	44	17	-0.0172907	-0.0414941	0.00692225	0.0133281	0.163039	0.414443	0.216052	0.798066	0.0979612	-1.7142	PC aa
Cit	Age	44	17	0.0191939	-0.00757948	0.0459467	0.0147981	0.166255	0.5583	0.218504	0.798066	0.0979612	1.93793	Aminoacids
PC ae C44:3	samplingT2	44	17	-0.498386	-1.24005	0.243275	0.398331	0.119741	0.119741	0.218516	0.258057	0.588285	-39.2489	PC ae
PC aa C34:2	Age	44	17	-0.0199864	-0.0482886	0.00833421	0.0155984	0.163431	0.690221	0.22232	0.798066	0.0979612	-1.9788	PC aa
His	Age	44	17	-0.0176126	-0.0424147	0.00720082	0.0137371	0.107496	0.3599	0.223776	0.798066	0.0979612	-1.74584	Aminoacids
PC ae C42:2	samplingT1	44	17	0.353037	-0.20272	0.908795	0.284661	0.146542	0.400993	0.22612	0.514808	0.288355	42.3384	PC ae
PC aa C30:2	samplingT2	44	17	0.444695	-0.235182	1.16542	0.359082	0.196409	0.301193	0.226445	0.264898	0.576921	56.0014	PC aa
Met	SexM	44	17	-0.502654	-1.22446	0.218143	0.398014	0.174416	0.288961	0.227033	0.972209	0.0122403	-39.5077	Aminoacids
lysoPC a C18:0	samplingT1	44	17	0.254048	-0.148346	0.656442	0.205525	0.12479	0.69639	0.227935	0.514808	0.288355	28.9234	lysoPC
PC aa C30:2	samplingT1	44	17	-0.374256	-0.971404	0.222892	0.302268	0.196409	0.301193	0.228462	0.514808	0.288355	-31.2199	PC aa
PC ae C38:5	samplingT1	44	17	0.321252	-0.191081	0.833586	0.260947	0.28241	0.485357	0.229784	0.514808	0.288355	37.8854	PC ae
Cit	BMI	44	17	-0.0704577	-0.171481	0.030493	0.0558471	0.166255	0.5583	0.230097	0.907823	0.0419987	-6.80329	Aminoacids
Asn	SexM	44	17	-0.506448	-1.24118	0.226204	0.404517	0.235023	0.398851	0.232216	0.972209	0.0122403	-39.7368	Aminoacids
PC aa C40:5	samplingT1	44	17	0.286471	-0.171859	0.744802	0.234123	0.156195	0.60882	0.232494	0.514808	0.288355	33.172	PC aa
Taurine	Age	44	17	0.0200865	-0.0093552	0.0495748	0.0162527	0.107687	0.624286	0.23878	0.798066	0.0979612	2.02896	Biogenic Amines
C2	Age	44	17	0.0168164	-0.00796738	0.0415066	0.0136606	0.295969	0.669197	0.24146	0.798066	0.0979612	1.69586	Acylcarnitines
PC aa C34:4	samplingT1	44	17	0.32509	-0.184004	0.834185	0.273424	0.408257	0.408257	0.241833	0.526093	0.278938	38.4156	PC aa
SM C26:0	Age	44	17	-0.0124191	-0.0319702	0.00713214	0.0105006	0.197061	0.197061	0.244274	0.798066	0.0979612	-1.23423	SM
Thr	Age	44	17	-0.0155769	-0.0386027	0.00738178	0.0127567	0.233673	0.460889	0.246485	0.798066	0.0979612	-1.54562	Aminoacids
lysoPC a C18:2	BMI	44	17	0.0630124	-0.0311223	0.156948	0.0520574	0.262019	0.619483	0.249142	0.907823	0.0419987	6.504	lysoPC
PC aa C34:4	BMI	44	17	0.0395715	-0.02353	0.102673	0.0338906	0.408257	0.408257	0.250232	0.907823	0.0419987	4.03649	PC aa
PC ae C44:3	samplingT1	44	17	-0.392444	-1.02486	0.239974	0.339659	0.119741	0.119741	0.255138	0.545468	0.263231	-32.4596	PC ae
PC ae C36:4	SexM	44	17	0.40267	-0.216935	1.02146	0.342279	0.394006	0.497174	0.259609	0.972209	0.0122403	49.5814	PC ae
SM C20:2	BMI	44	17	0.0499476	-0.0262531	0.12608	0.0425963	0.305737	0.434816	0.266149	0.907823	0.0419987	5.1216	SM
SM C22:3	SexM	44	17	0.483177	-0.262716	1.22956	0.416103	0.186322	0.357181	0.268747	0.972209	0.0122403	62.1217	SM
SM (OH) C24:1	BMI	44	17	-0.0675938	-0.173996	0.0387473	0.0586772	0.120888	0.573124	0.269919	0.907823	0.0419987	-6.53599	SM
PC ae C34:3	SexM	44	17	0.509468	-0.290429	1.30896	0.441952	0.322268	0.665451	0.269963	0.972209	0.0122403	66.4406	PC ae
PC aa C42:4	samplingT2	44	17	0.418089	-0.287975	1.14992	0.37217	0.055402	0.279642	0.270514	0.313492	0.503773	51.9056	PC aa
Kynurenine	Age	44	17	0.0170208	-0.00990227	0.0439317	0.01482	0.279111	0.786501	0.271064	0.798066	0.0979612	1.71665	Biogenic Amines
SM C22:3	samplingT1	44	17	0.330511	-0.253967	0.914987	0.29425	0.186322	0.357181	0.272623	0.564173	0.248588	39.1679	SM
Asn	Age	44	17	-0.0138901	-0.03592	0.0081313	0.0121892	0.235023	0.398851	0.27607	0.798066	0.0979612	-1.37941	Aminoacids
PC aa C38:5	samplingT1	44	17	0.234745	-0.179619	0.649109	0.211256	0.205946	0.68478	0.277173	0.564173	0.248588	26.4587	PC aa
PC aa C36:6	samplingT1	44	17	0.243327	-0.185804	0.672458	0.219228	0.34464	0.632982	0.277537	0.564173	0.248588	27.5486	PC aa
PC ae C38:0	Age	44	17	-0.0159763	-0.0416819	0.00975474	0.0141766	0.297655	0.720591	0.280211	0.798066	0.0979612	-1.58493	PC ae
PC ae C40:3	BMI	44	17	-0.0384176	-0.104066	0.0272315	0.0352587	0.363126	0.363126	0.282755	0.907823	0.0419987	-3.7689	PC ae
PC aa C36:3	BMI	44	17	-0.0539196	-0.141248	0.0331366	0.0481452	0.284004	0.53287	0.283344	0.907823	0.0419987	-5.24917	PC aa
C0	SexM	44	17	-0.568028	-1.4902	0.354966	0.508661	0.233974	0.794634	0.284213	0.972209	0.0122403	-43.3358	Acylcarnitines
PC ae C34:2	Age	44	17	-0.0137934	-0.0362427	0.00866996	0.0123688	0.3123	0.54699	0.284319	0.798066	0.0979612	-1.36988	PC ae
PC ae C42:4	Age	44	17	-0.0150534	-0.0391225	0.00897641	0.013387	0.162114	0.402981	0.284732	0.798066	0.0979612	-1.49406	PC ae
PC ae C38:6	Age	44	17	-0.0168695	-0.0443213	0.0106158	0.0151495	0.270603	0.764878	0.286034	0.798066	0.0979612	-1.6728	PC ae
Arg	BMI	44	17	0.0436393	-0.0275908	0.114888	0.0394699	0.330574	0.406868	0.289303	0.907823	0.0419987	4.46055	Aminoacids
lysoPC a C16:0	Age	44	17	-0.016323	-0.0430434	0.0104518	0.0147673	0.188929	0.629361	0.289831	0.798066	0.0979612	-1.61905	lysoPC
PC ae C44:6	samplingT1	44	17	0.311483	-0.252148	0.875115	0.289495	0.270017	0.349512	0.291748	0.571256	0.24317	36.5449	PC ae
Met	samplingT1	44	17	0.328221	-0.269747	0.926188	0.306732	0.174416	0.288961	0.294351	0.571256	0.24317	38.8496	Aminoacids
C2	samplingT1	44	17	-0.223801	-0.635854	0.188253	0.209728	0.295969	0.669197	0.296301	0.571256	0.24317	-20.0525	Acylcarnitines
PC aa C38:6	BMI	44	17	0.0739861	-0.0500446	0.198017	0.0683432	0.122817	0.89805	0.298676	0.907823	0.0419987	7.67918	PC aa
PC aa C42:0	BMI	44	17	0.0499764	-0.0343538	0.134119	0.0463458	0.210472	0.382208	0.298829	0.907823	0.0419987	5.12463	PC aa
PC aa C36:2	BMI	44	17	-0.0649522	-0.174916	0.0448539	0.060525	0.167643	0.731105	0.302317	0.907823	0.0419987	-6.28878	PC aa
PC ae C38:3	samplingT1	44	17	0.325676	-0.255575	0.906926	0.312178	0.244411	0.244411	0.30343	0.571256	0.24317	38.4966	PC ae
PC ae C38:4	samplingT1	44	17	0.288371	-0.2529	0.829641	0.274696	0.256076	0.43456	0.304055	0.571256	0.24317	33.4252	PC ae
Ac-Orn	Age	44	17	0.0169574	-0.0116968	0.0455368	0.0158155	0.139449	0.664313	0.304456	0.798066	0.0979612	1.7102	Biogenic Amines
Gly	Age	44	17	-0.010915	-0.0295066	0.00773834	0.010148	0.264416	0.27613	0.304772	0.798066	0.0979612	-1.08556	Aminoacids
PC aa C36:5	Age	44	17	-0.0150613	-0.040614	0.0105298	0.0141203	0.257625	0.643017	0.306278	0.798066	0.0979612	-1.49485	PC aa
His	BMI	44	17	0.0552871	-0.0392628	0.149395	0.0520021	0.107496	0.3599	0.307821	0.907823	0.0419987	5.6844	Aminoacids
SM C16:1	BMI	44	17	0.0520065	-0.0367844	0.140821	0.0490688	0.306881	0.60201	0.308809	0.907823	0.0419987	5.33826	SM
Creatinine	samplingT2	44	17	-0.203319	-0.591875	0.172791	0.196063	0.237089	0.808983	0.309302	0.355124	0.44962	-18.3982	Biogenic Amines
PC ae C44:5	SexM	44	17	-0.362645	-0.968312	0.25052	0.34239	0.291733	0.330576	0.310369	0.972209	0.0122403	-30.4167	PC ae
PC aa C36:6	BMI	44	17	0.0497283	-0.0363015	0.13553	0.0474047	0.34464	0.632982	0.313354	0.907823	0.0419987	5.09855	PC aa
PC ae C38:0	BMI	44	17	0.0558477	-0.0411004	0.152671	0.0534083	0.297655	0.720591	0.314562	0.907823	0.0419987	5.74366	PC ae
PC aa C32:3	samplingT1	44	17	0.280317	-0.263508	0.824141	0.274755	0.31558	0.416323	0.31784	0.578079	0.238013	32.3549	PC aa
ADMA	Age	44	17	0.0113183	-0.00957034	0.032207	0.0112189	0.0953976	0.0953976	0.319421	0.798066	0.0979612	1.13826	Biogenic Amines
Putrescine	samplingT1	44	17	-0.199288	-0.586737	0.188161	0.197598	0.23507	0.748692	0.322955	0.578079	0.238013	-18.0686	Biogenic Amines
PC aa C34:3	samplingT1	44	17	0.261169	-0.246255	0.768593	0.259304	0.309417	0.482008	0.323336	0.578079	0.238013	29.8447	PC aa
PC aa C36:0	BMI	44	17	0.0611457	-0.0472359	0.169464	0.0597252	0.257818	0.83494	0.324631	0.907823	0.0419987	6.30538	PC aa
lysoPC a C18:1	samplingT1	44	17	0.227088	-0.218433	0.67261	0.226737	0.17736	0.621991	0.326335	0.578079	0.238013	25.4941	lysoPC
PC aa C36:6	Age	44	17	-0.012674	-0.0354007	0.0100957	0.0125555	0.34464	0.632982	0.331658	0.798066	0.0979612	-1.2594	PC aa
PC aa C40:3	BMI	44	17	-0.0451993	-0.127112	0.0372911	0.0447243	0.0421941	0.0562116	0.332439	0.907823	0.0419987	-4.41931	PC aa
Cit	samplingT1	44	17	-0.2444	-0.73106	0.242261	0.247788	0.166255	0.5583	0.333551	0.578159	0.237952	-21.6825	Aminoacids
PC ae C30:1	SexM	44	17	-0.373459	-1.08494	0.337824	0.382018	0.0721454	0.0721454	0.334458	0.972209	0.0122403	-31.1651	PC ae
Glu	samplingT1	44	17	-0.156695	-0.468604	0.155215	0.159655	0.0437937	0.821204	0.335706	0.578159	0.237952	-14.5035	Aminoacids
lysoPC a C18:0	Age	44	17	-0.0163709	-0.0460611	0.0133729	0.0163898	0.12479	0.69639	0.336486	0.798066	0.0979612	-1.62376	lysoPC
PC ae C40:1	BMI	44	17	0.0490466	-0.0403941	0.138237	0.0493499	0.284725	0.578449	0.338991	0.907823	0.0419987	5.02693	PC ae
Val	SexM	44	17	0.3904	-0.327212	1.10655	0.395049	0.163471	0.268696	0.340231	0.972209	0.0122403	47.7572	Aminoacids
PC aa C40:2	Age	44	17	-0.0128234	-0.0361991	0.0105639	0.0129475	0.128477	0.312275	0.341235	0.798066	0.0979612	-1.27415	PC aa
PC ae C36:5	Age	44	17	-0.0142624	-0.0403712	0.0118862	0.0144208	0.265604	0.686654	0.341264	0.798066	0.0979612	-1.41612	PC ae
SM C22:3	Age	44	17	0.0124227	-0.0100531	0.0349202	0.0125361	0.186322	0.357181	0.34331	0.798066	0.0979612	1.25002	SM
PC ae C36:2	BMI	44	17	-0.0477433	-0.136485	0.0408245	0.0488825	0.2932	0.579569	0.346163	0.907823	0.0419987	-4.66215	PC ae
Kynurenine	BMI	44	17	-0.0543387	-0.155619	0.046936	0.0557667	0.279111	0.786501	0.347132	0.907823	0.0419987	-5.28887	Biogenic Amines
PC ae C36:0	Age	44	17	-0.0157919	-0.0452903	0.013708	0.0162522	0.094553	0.618059	0.348754	0.798066	0.0979612	-1.56679	PC ae
PC ae C36:2	samplingT1	44	17	0.225262	-0.237194	0.687718	0.236798	0.2932	0.579569	0.35039	0.584401	0.233289	25.2651	PC ae
SM C16:0	samplingT1	44	17	0.262967	-0.278476	0.80441	0.278119	0.103977	0.433243	0.353087	0.584401	0.233289	30.0784	SM
SM (OH) C22:1	samplingT1	44	17	0.236667	-0.25349	0.726823	0.250315	0.0477121	0.565676	0.353469	0.584401	0.233289	26.7019	SM
Ac-Orn	BMI	44	17	-0.0569781	-0.164714	0.0507477	0.0595768	0.139449	0.664313	0.357248	0.907823	0.0419987	-5.53853	Biogenic Amines
SM C22:3	BMI	44	17	0.0453171	-0.0398866	0.130553	0.0475232	0.186322	0.357181	0.36037	0.907823	0.0419987	4.63596	SM
PC ae C30:2	SexM	44	17	-0.324837	-0.959214	0.301822	0.3465	0.251936	0.272472	0.364562	0.972209	0.0122403	-27.7355	PC ae
PC ae C40:5	Age	44	17	-0.0101236	-0.0297409	0.00961837	0.0107538	0.219905	0.255804	0.366537	0.798066	0.0979612	-1.00725	PC ae
PC aa C42:4	Age	44	17	-0.012773	-0.0376108	0.0121348	0.0136993	0.055402	0.279642	0.367686	0.798066	0.0979612	-1.26918	PC aa
PC aa C42:0	Age	44	17	-0.011322	-0.033525	0.0108989	0.0122274	0.210472	0.382208	0.370394	0.798066	0.0979612	-1.12581	PC aa
SM C24:0	SexM	44	17	0.476621	-0.458909	1.41104	0.515204	0.0834301	0.545302	0.370971	0.972209	0.0122403	61.0622	SM
PC ae C34:2	samplingT1	44	17	-0.223379	-0.702442	0.255685	0.246045	0.3123	0.54699	0.372269	0.607386	0.216535	-20.0188	PC ae
PC aa C36:5	SexM	44	17	0.427194	-0.412527	1.26701	0.463903	0.257625	0.643017	0.37394	0.972209	0.0122403	53.2949	PC aa
Creatinine	BMI	44	17	0.0535654	-0.0526878	0.159808	0.0585221	0.237089	0.808983	0.376396	0.907823	0.0419987	5.5026	Biogenic Amines
SM C16:1	SexM	44	17	-0.391552	-1.16568	0.383479	0.427977	0.306881	0.60201	0.376821	0.972209	0.0122403	-32.3993	SM
Phe	Age	44	17	-0.0107636	-0.0320195	0.0104385	0.0117498	0.172254	0.271184	0.377246	0.798066	0.0979612	-1.07059	Aminoacids
Gly	SexM	44	17	-0.310388	-0.932171	0.318181	0.340321	0.264416	0.27613	0.379146	0.972209	0.0122403	-26.6838	Aminoacids
PC ae C36:1	Age	44	17	0.0118322	-0.0118057	0.0355344	0.0130422	0.224801	0.484045	0.380625	0.798066	0.0979612	1.19024	PC ae
His	samplingT2	44	17	0.312852	-0.404045	0.979122	0.353594	0.107496	0.3599	0.383944	0.43678	0.359737	36.7319	Aminoacids
PC aa C40:5	SexM	44	17	0.452385	-0.464033	1.36784	0.505537	0.156195	0.60882	0.386974	0.972209	0.0122403	57.2057	PC aa
lysoPC a C20:3	Age	44	17	-0.0133345	-0.0402285	0.0136173	0.0148984	0.199535	0.607552	0.388433	0.798066	0.0979612	-1.3246	lysoPC
Taurine	samplingT2	44	17	-0.247085	-0.794668	0.304186	0.282073	0.107687	0.624286	0.388979	0.438485	0.358045	-21.8926	Biogenic Amines
PC ae C38:0	SexM	44	17	0.412234	-0.430607	1.25546	0.464824	0.297655	0.720591	0.390897	0.972209	0.0122403	51.0187	PC ae
PC ae C44:4	Age	44	17	-0.0104608	-0.0316301	0.0107683	0.0117759	0.161823	0.252453	0.392597	0.798066	0.0979612	-1.04062	PC ae
PC aa C38:3	samplingT1	44	17	0.240602	-0.308725	0.789928	0.279215	0.177102	0.435623	0.39717	0.634026	0.197893	27.2014	PC aa
H1	samplingT1	44	17	0.268411	-0.327386	0.864208	0.312508	0.205565	0.247776	0.398823	0.634026	0.197893	30.7884	Sugars
PC ae C40:4	SexM	44	17	-0.327338	-1.01078	0.354453	0.376727	0.298551	0.430324	0.40094	0.972209	0.0122403	-27.916	PC ae
PC aa C38:6	SexM	44	17	0.508687	-0.568022	1.5857	0.59338	0.122817	0.89805	0.406779	0.972209	0.0122403	66.3107	PC aa
PC ae C32:1	Age	44	17	-0.012084	-0.0377726	0.0135708	0.0141396	0.204688	0.590631	0.407936	0.815872	0.0883781	-1.20112	PC ae
PC aa C42:1	BMI	44	17	0.0356169	-0.0402028	0.107748	0.0414649	0.206308	0.24566	0.408148	0.907823	0.0419987	3.62588	PC aa
PC aa C40:3	samplingT1	44	17	-0.29742	-0.960609	0.36577	0.353912	0.0421941	0.0562116	0.408688	0.636587	0.196142	-25.7268	PC aa
PC aa C42:5	BMI	44	17	0.0492445	-0.0560211	0.154619	0.058553	0.0807614	0.482217	0.417603	0.907823	0.0419987	5.04771	PC aa
PC aa C28:1	BMI	44	17	0.0465313	-0.0550624	0.148111	0.0560011	0.288224	0.773336	0.420941	0.907823	0.0419987	4.76308	PC aa
PC aa C36:1	samplingT1	44	17	0.186288	-0.25901	0.631586	0.228083	0.153751	0.62191	0.421656	0.636587	0.196142	20.4769	PC aa
PC aa C36:5	BMI	44	17	0.0440713	-0.0524923	0.140421	0.0532529	0.257625	0.643017	0.423126	0.907823	0.0419987	4.50569	PC aa
PC aa C36:2	Age	44	17	-0.0132164	-0.0423939	0.0159931	0.0160797	0.167643	0.731105	0.425789	0.838062	0.0767239	-1.31295	PC aa
Phe	samplingT1	44	17	-0.250034	-0.854442	0.354373	0.308973	0.172254	0.271184	0.425866	0.636587	0.196142	-22.1226	Aminoacids
PC ae C34:1	SexM	44	17	-0.306749	-0.993024	0.37973	0.378855	0.271518	0.40272	0.431534	0.972209	0.0122403	-26.4165	PC ae
SM C18:0	samplingT2	44	17	0.299049	-0.404015	1.00211	0.377602	0.200682	0.200682	0.433295	0.484041	0.315118	34.8576	SM
Thr	samplingT1	44	17	0.212681	-0.318073	0.743435	0.268648	0.233673	0.460889	0.436255	0.636587	0.196142	23.699	Aminoacids
SM (OH) C14:1	samplingT1	44	17	0.176904	-0.260164	0.613972	0.223672	0.238882	0.635726	0.436345	0.636587	0.196142	19.3517	SM
PC ae C36:1	samplingT1	44	17	0.206824	-0.303669	0.717317	0.261728	0.224801	0.484045	0.436609	0.636587	0.196142	22.9766	PC ae
PC aa C42:1	Age	44	17	0.00879288	-0.0109329	0.0278977	0.0108973	0.206308	0.24566	0.437027	0.84674	0.0722498	0.883165	PC aa
Gly	BMI	44	17	0.031031	-0.0395624	0.102347	0.0386488	0.264416	0.27613	0.438077	0.907823	0.0419987	3.15175	Aminoacids
PC ae C40:2	SexM	44	17	-0.226098	-0.763896	0.311699	0.28884	0.44387	0.44387	0.438607	0.972209	0.0122403	-20.236	PC ae
Trp	samplingT1	44	17	0.223372	-0.340023	0.786767	0.28373	0.249942	0.384749	0.43892	0.636587	0.196142	25.0285	Aminoacids
Met	BMI	44	17	0.0361432	-0.0465058	0.11848	0.0453778	0.174416	0.288961	0.439456	0.907823	0.0419987	3.68043	Aminoacids
Orn	samplingT1	44	17	0.242087	-0.367477	0.851651	0.309323	0.179329	0.284668	0.441504	0.636587	0.196142	27.3905	Aminoacids
SM C24:1	BMI	44	17	0.0353341	-0.0462054	0.116725	0.0448941	0.120408	0.18838	0.444281	0.907823	0.0419987	3.59658	SM
PC ae C42:4	BMI	44	17	0.040038	-0.0509219	0.131076	0.0506723	0.162114	0.402981	0.445632	0.907823	0.0419987	4.08503	PC ae
Kynurenine	samplingT1	44	17	0.129724	-0.198835	0.458282	0.168405	0.279111	0.786501	0.448214	0.638834	0.194612	13.8514	Biogenic Amines
PC ae C44:5	Age	44	17	-0.00802638	-0.0264657	0.00984032	0.0102345	0.291733	0.330576	0.449616	0.857728	0.0666502	-0.799426	PC ae
PC ae C36:5	SexM	44	17	0.367107	-0.48968	1.22422	0.473145	0.265604	0.686654	0.451714	0.972209	0.0122403	44.3552	PC ae
SM (OH) C16:1	BMI	44	17	0.034919	-0.0466103	0.116451	0.0450493	0.23048	0.369122	0.451844	0.907823	0.0419987	3.55358	SM
Pro	samplingT1	44	17	-0.208559	-0.746509	0.329391	0.273925	0.0581667	0.454334	0.453636	0.639215	0.194353	-18.8247	Aminoacids
lysoPC a C16:0	BMI	44	17	0.0420524	-0.0588396	0.142795	0.0556751	0.188929	0.629361	0.463817	0.907823	0.0419987	4.29492	lysoPC
PC aa C36:2	samplingT1	44	17	0.142985	-0.233446	0.519415	0.192794	0.167643	0.731105	0.465122	0.643082	0.191733	15.3712	PC aa
PC ae C36:0	BMI	44	17	-0.0460045	-0.15727	0.0650864	0.061246	0.094553	0.618059	0.465603	0.907823	0.0419987	-4.49624	PC ae
PC aa C36:3	samplingT1	44	17	0.185674	-0.306762	0.67811	0.251239	0.284004	0.53287	0.466753	0.643082	0.191733	20.403	PC aa
ADMA	samplingT2	44	17	0.294999	-0.458036	1.04803	0.40444	0.0953976	0.0953976	0.470229	0.513175	0.289735	34.3125	Biogenic Amines
total DMA	samplingT2	44	17	-0.120025	-0.441641	0.198959	0.163934	0.173868	0.869124	0.470792	0.513175	0.289735	-11.3102	Biogenic Amines
Tyr	Age	44	17	-0.00992799	-0.0342053	0.0142947	0.0133699	0.262748	0.56362	0.470989	0.880979	0.0550345	-0.987887	Aminoacids
PC ae C38:5	BMI	44	17	-0.0342317	-0.117598	0.0489964	0.0461037	0.28241	0.485357	0.471464	0.907823	0.0419987	-3.36524	PC ae
Leu	samplingT2	44	17	0.276199	-0.492191	0.97976	0.37952	0.113604	0.228916	0.472391	0.513175	0.289735	31.811	Aminoacids
PC ae C44:3	SexM	44	17	-0.267405	-0.958069	0.423259	0.370942	0.119741	0.119741	0.475394	0.972209	0.0122403	-23.4637	PC ae
H1	samplingT2	44	17	-0.266266	-0.956649	0.440778	0.368594	0.205565	0.247776	0.475928	0.513175	0.289735	-23.3765	Sugars
PC aa C36:6	SexM	44	17	0.298885	-0.449514	1.04757	0.413381	0.34464	0.632982	0.482262	0.972209	0.0122403	34.8354	PC aa
PC aa C32:2	Age	44	17	-0.00922376	-0.032408	0.0139578	0.0127787	0.168594	0.370055	0.482853	0.880979	0.0550345	-0.918135	PC aa
SM C16:0	Age	44	17	0.0104241	-0.0158259	0.0367078	0.0144629	0.103977	0.433243	0.48338	0.880979	0.0550345	1.04786	SM
Cit	SexM	44	17	-0.348065	-1.23143	0.532175	0.486801	0.166255	0.5583	0.487486	0.972209	0.0122403	-29.3947	Aminoacids
PC aa C36:3	Age	44	17	-0.0090525	-0.0320788	0.0140727	0.0127329	0.284004	0.53287	0.490222	0.880979	0.0550345	-0.901165	PC aa
PC ae C38:6	SexM	44	17	0.351614	-0.547203	1.25067	0.495915	0.270603	0.764878	0.490812	0.972209	0.0122403	42.1359	PC ae
Trp	BMI	44	17	-0.031143	-0.110329	0.0479958	0.0441517	0.249942	0.384749	0.494924	0.907823	0.0419987	-3.0663	Aminoacids
PC aa C36:4	BMI	44	17	0.0419881	-0.0668965	0.150856	0.0600988	0.18647	0.711519	0.49731	0.907823	0.0419987	4.2882	PC aa
PC ae C30:0	Age	44	17	-0.00752913	-0.0280004	0.0129421	0.0109947	0.127557	0.127557	0.497629	0.881514	0.0547708	-0.750086	PC ae
PC ae C32:2	SexM	44	17	-0.318388	-1.14761	0.512185	0.457745	0.155415	0.474708	0.498417	0.972209	0.0122403	-27.2679	PC ae
PC aa C36:1	BMI	44	17	-0.040344	-0.145784	0.0648358	0.0580046	0.153751	0.62191	0.498674	0.907823	0.0419987	-3.9541	PC aa
SM (OH) C14:1	BMI	44	17	0.0376861	-0.0606303	0.136062	0.0542319	0.238882	0.635726	0.499174	0.907823	0.0419987	3.84052	SM
PC ae C34:3	BMI	44	17	0.0351834	-0.0567251	0.126923	0.0507251	0.322268	0.665451	0.500464	0.907823	0.0419987	3.58097	PC ae
Pro	SexM	44	17	-0.34641	-1.25638	0.563537	0.503434	0.0581667	0.454334	0.503667	0.972209	0.0122403	-29.2777	Aminoacids
lysoPC a C16:0	SexM	44	17	0.329729	-0.548233	1.20727	0.484868	0.188929	0.629361	0.508485	0.972209	0.0122403	39.0591	lysoPC
PC ae C38:2	Age	44	17	-0.0104134	-0.0381946	0.0174269	0.0153406	0.120012	0.548839	0.509371	0.885985	0.0525737	-1.03594	PC ae
PC aa C34:1	samplingT1	44	17	-0.159449	-0.626966	0.308067	0.238227	0.163831	0.574453	0.509492	0.694253	0.158482	-14.7387	PC aa
C2	SexM	44	17	-0.301939	-1.11306	0.509599	0.448675	0.295969	0.669197	0.513069	0.972209	0.0122403	-26.0617	Acylcarnitines
lysoPC a C17:0	BMI	44	17	-0.03067	-0.11209	0.0505656	0.0454127	0.20266	0.336148	0.513503	0.907823	0.0419987	-3.02045	lysoPC
PC aa C34:2	BMI	44	17	0.0393457	-0.0673397	0.145904	0.0587452	0.163431	0.690221	0.514495	0.907823	0.0419987	4.013	PC aa
PC aa C40:4	BMI	44	17	-0.0407901	-0.152229	0.0705238	0.0613544	0.0949112	0.640356	0.517476	0.907823	0.0419987	-3.99694	PC aa
PC aa C32:2	SexM	44	17	-0.280869	-1.04886	0.487685	0.423583	0.168594	0.370055	0.517874	0.972209	0.0122403	-24.4873	PC aa
Pro	samplingT2	44	17	0.217015	-0.421486	0.871619	0.331635	0.0581667	0.454334	0.518471	0.554228	0.256311	24.2363	Aminoacids
lysoPC a C18:1	Age	44	17	-0.00992034	-0.0370348	0.017241	0.0150012	0.17736	0.621991	0.520692	0.885985	0.0525737	-0.987129	lysoPC
SM C24:0	Age	44	17	-0.0101994	-0.0386377	0.0182668	0.0156756	0.0834301	0.545302	0.526454	0.885985	0.0525737	-1.01476	SM
PC aa C38:1	Age	44	17	0.00703236	-0.0135624	0.0276272	0.0110611	0.118079	0.118079	0.528733	0.885985	0.0525737	0.705715	PC aa
PC ae C36:3	BMI	44	17	-0.0303474	-0.116249	0.055299	0.0472553	0.319583	0.569307	0.531576	0.907823	0.0419987	-2.98915	PC ae
PC aa C32:1	SexM	44	17	-0.256708	-0.983137	0.470002	0.401137	0.317598	0.565905	0.532921	0.972209	0.0122403	-22.6406	PC aa
Thr	BMI	44	17	0.0304996	-0.0568316	0.117491	0.0482787	0.233673	0.460889	0.539542	0.907823	0.0419987	3.09695	Aminoacids
PC ae C34:1	samplingT1	44	17	0.171339	-0.36984	0.712517	0.277737	0.271518	0.40272	0.542629	0.731369	0.135863	18.6893	PC ae
Ser	SexM	44	17	0.293462	-0.564211	1.14874	0.47332	0.146841	0.494901	0.546143	0.972209	0.0122403	34.1063	Aminoacids
PC aa C32:2	BMI	44	17	0.0297043	-0.058417	0.117532	0.0484115	0.168594	0.370055	0.54949	0.907823	0.0419987	3.01499	PC aa
PC ae C42:2	SexM	44	17	-0.273258	-1.08491	0.538335	0.448026	0.146542	0.400993	0.551879	0.972209	0.0122403	-23.9104	PC ae
Met	samplingT2	44	17	0.219198	-0.50001	0.908662	0.364642	0.174416	0.288961	0.552337	0.585382	0.23256	24.5077	Aminoacids
PC aa C38:4	BMI	44	17	-0.0393298	-0.156501	0.0778189	0.0645944	0.070993	0.677578	0.553039	0.907823	0.0419987	-3.85665	PC aa
PC ae C38:4	SexM	44	17	0.245081	-0.483067	0.971431	0.402752	0.256076	0.43456	0.553711	0.972209	0.0122403	27.7724	PC ae
PC ae C42:1	SexM	44	17	0.31396	-0.626865	1.25434	0.518224	0.190954	0.742613	0.554756	0.972209	0.0122403	36.8835	PC ae
Putrescine	SexM	44	17	-0.323401	-1.2915	0.643009	0.533901	0.23507	0.748692	0.555274	0.972209	0.0122403	-27.6316	Biogenic Amines
PC ae C34:1	BMI	44	17	-0.0259777	-0.104515	0.0523631	0.043239	0.271518	0.40272	0.557843	0.907823	0.0419987	-2.56432	PC ae
Asn	BMI	44	17	0.0271959	-0.0571299	0.11113	0.0462043	0.235023	0.398851	0.566384	0.907823	0.0419987	2.75691	Aminoacids
PC aa C34:2	samplingT1	44	17	-0.118363	-0.516676	0.279949	0.203966	0.163431	0.690221	0.566833	0.755777	0.121606	-11.1627	PC aa
PC ae C40:5	BMI	44	17	-0.0240106	-0.0983467	0.0501621	0.0409226	0.219905	0.255804	0.568648	0.907823	0.0419987	-2.37246	PC ae
PC aa C28:1	SexM	44	17	-0.281937	-1.16541	0.601351	0.487009	0.288224	0.773336	0.57239	0.972209	0.0122403	-24.5679	PC aa
SM C24:1	Age	44	17	0.00679182	-0.0146142	0.0282128	0.0118069	0.120408	0.18838	0.574532	0.930116	0.0314629	0.681494	SM
PC aa C38:1	BMI	44	17	0.0238125	-0.0546573	0.102282	0.0421446	0.118079	0.118079	0.575382	0.907823	0.0419987	2.40983	PC aa
PC ae C36:1	BMI	44	17	-0.0282603	-0.117824	0.0611388	0.049326	0.224801	0.484045	0.576115	0.907823	0.0419987	-2.78647	PC ae
PC ae C38:6	BMI	44	17	0.0325396	-0.0708955	0.135866	0.0570232	0.270603	0.764878	0.578053	0.907823	0.0419987	3.30748	PC ae
SM C18:0	SexM	44	17	0.195843	-0.458878	0.850564	0.351638	0.200682	0.200682	0.58083	0.972209	0.0122403	21.6336	SM
PC ae C40:6	BMI	44	17	0.0355724	-0.0788049	0.149882	0.0630621	0.144806	0.743565	0.582355	0.907823	0.0419987	3.62127	PC ae
PC ae C42:3	SexM	44	17	0.246756	-0.562095	1.05413	0.445941	0.262986	0.590566	0.589215	0.972209	0.0122403	27.9867	PC ae
PC aa C38:4	Age	44	17	0.00946553	-0.0216343	0.0406218	0.0171562	0.070993	0.677578	0.590555	0.930116	0.0314629	0.951047	PC aa
lysoPC a C16:1	Age	44	17	-0.00585037	-0.0248671	0.0131943	0.0105846	0.33937	0.444842	0.591224	0.930116	0.0314629	-0.583329	lysoPC
lysoPC a C18:1	BMI	44	17	0.0308816	-0.0715538	0.133097	0.0565588	0.17736	0.621991	0.594718	0.907823	0.0419987	3.13633	lysoPC
SM (OH) C22:1	SexM	44	17	0.295774	-0.694464	1.28573	0.546594	0.0477121	0.565676	0.597519	0.972209	0.0122403	34.4166	SM
SM C26:1	SexM	44	17	0.227218	-0.542315	0.995404	0.42271	0.15931	0.344166	0.598796	0.972209	0.0122403	25.5103	SM
Ala	samplingT2	44	17	-0.200856	-0.922906	0.50946	0.382946	0.173457	0.184746	0.603838	0.634541	0.19754	-18.1969	Aminoacids
PC aa C38:0	Age	44	17	-0.0090832	-0.0404004	0.0222611	0.017267	0.0883217	0.735764	0.60775	0.930116	0.0314629	-0.904207	PC aa
Phe	BMI	44	17	0.023048	-0.0581141	0.1039	0.0446312	0.172254	0.271184	0.614395	0.907823	0.0419987	2.33157	Aminoacids
PC aa C38:0	samplingT1	44	17	0.0978864	-0.280684	0.476457	0.193646	0.0883217	0.735764	0.617619	0.812385	0.0902379	10.2837	PC aa
Gln	BMI	44	17	-0.029828	-0.136237	0.076493	0.058527	0.0897371	0.55165	0.618317	0.907823	0.0419987	-2.93876	Aminoacids
SM (OH) C24:1	SexM	44	17	0.257955	-0.669802	1.18404	0.511186	0.120888	0.573124	0.622067	0.972209	0.0122403	29.4281	SM
SM C24:0	samplingT1	44	17	0.124704	-0.363388	0.612797	0.250156	0.0834301	0.545302	0.622392	0.812385	0.0902379	13.2813	SM
PC aa C34:3	BMI	44	17	0.0220396	-0.0578581	0.101647	0.0439877	0.309417	0.482008	0.624719	0.907823	0.0419987	2.22843	PC aa
PC aa C36:4	SexM	44	17	0.261443	-0.685527	1.20864	0.522824	0.18647	0.711519	0.625456	0.972209	0.0122403	29.8803	PC aa
PC aa C40:6	BMI	44	17	0.0357467	-0.0948102	0.166291	0.0719363	0.0427852	0.885675	0.627543	0.907823	0.0419987	3.63933	PC aa
PC aa C40:2	BMI	44	17	-0.0243486	-0.112982	0.0642511	0.0490818	0.128477	0.312275	0.628379	0.907823	0.0419987	-2.40545	PC aa
SM C18:1	SexM	44	17	0.222966	-0.594351	1.04126	0.452159	0.257478	0.585552	0.630244	0.972209	0.0122403	24.9778	SM
SM C16:0	BMI	44	17	0.0268096	-0.0725965	0.126013	0.0546684	0.103977	0.433243	0.631547	0.907823	0.0419987	2.71722	SM
PC aa C38:5	SexM	44	17	0.248462	-0.668178	1.16445	0.506126	0.205946	0.68478	0.631791	0.972209	0.0122403	28.2052	PC aa
PC aa C32:3	Age	44	17	0.00529785	-0.014097	0.0247068	0.0108203	0.31558	0.416323	0.634116	0.930116	0.0314629	0.531191	PC aa
PC ae C34:1	Age	44	17	0.00553592	-0.0151262	0.0261917	0.0113988	0.271518	0.40272	0.635189	0.930116	0.0314629	0.555128	PC ae
PC aa C36:4	Age	44	17	0.0077283	-0.0211728	0.0366717	0.0159608	0.18647	0.711519	0.636552	0.930116	0.0314629	0.775824	PC aa
Val	BMI	44	17	0.0217596	-0.0603146	0.1035	0.0450239	0.163471	0.268696	0.636889	0.907823	0.0419987	2.19981	Aminoacids
PC aa C30:0	Age	44	17	-0.00705667	-0.0338251	0.0196952	0.0147299	0.251927	0.71613	0.639623	0.930116	0.0314629	-0.703183	PC aa
PC ae C32:1	SexM	44	17	-0.222222	-1.06575	0.622056	0.464948	0.204688	0.590631	0.640187	0.972209	0.0122403	-19.9262	PC ae
Glu	Age	44	17	-0.00873411	-0.0421359	0.0246468	0.0183921	0.0437937	0.821204	0.642704	0.930116	0.0314629	-0.869608	Aminoacids
PC ae C30:2	Age	44	17	-0.0049035	-0.0236779	0.0138852	0.01034	0.251936	0.272472	0.643448	0.930116	0.0314629	-0.48915	PC ae
lysoPC a C20:4	SexM	44	17	-0.231438	-1.11212	0.64743	0.488235	0.12222	0.501768	0.64402	0.972209	0.0122403	-20.6608	lysoPC
PC ae C30:0	BMI	44	17	0.0193651	-0.058634	0.0973642	0.0418918	0.127557	0.127557	0.646527	0.907823	0.0419987	1.95538	PC ae
PC ae C36:4	samplingT1	44	17	0.117318	-0.379157	0.613793	0.253924	0.394006	0.497174	0.647963	0.836953	0.0772991	12.4477	PC ae
PC aa C36:3	SexM	44	17	0.194826	-0.56634	0.954868	0.420428	0.284004	0.53287	0.650669	0.972209	0.0122403	21.51	PC aa
PC ae C42:2	Age	44	17	-0.0062519	-0.0307838	0.018359	0.0135452	0.146542	0.400993	0.652049	0.930116	0.0314629	-0.623239	PC ae
Pro	BMI	44	17	0.0265756	-0.0780228	0.130864	0.0577159	0.0581667	0.454334	0.653079	0.907823	0.0419987	2.69319	Aminoacids
SM C24:1	SexM	44	17	0.180634	-0.534449	0.896157	0.394476	0.120408	0.18838	0.653678	0.972209	0.0122403	19.7977	SM
PC ae C38:1	SexM	44	17	-0.245483	-1.2211	0.729115	0.538789	0.0398007	0.551582	0.656274	0.972209	0.0122403	-21.7673	PC ae
lysoPC a C18:0	BMI	44	17	-0.0280658	-0.14002	0.0837202	0.0617087	0.12479	0.69639	0.656813	0.907823	0.0419987	-2.76756	lysoPC
SM (OH) C24:1	Age	44	17	-0.00706237	-0.0352744	0.021139	0.0155576	0.120888	0.573124	0.657429	0.930116	0.0314629	-0.703749	SM
PC ae C36:3	SexM	44	17	0.186755	-0.562249	0.934345	0.412526	0.319583	0.569307	0.657826	0.972209	0.0122403	20.5332	PC ae
Arg	Age	44	17	0.00470843	-0.014041	0.0235129	0.0103896	0.330574	0.406868	0.658317	0.930116	0.0314629	0.471953	Aminoacids
Putrescine	Age	44	17	-0.00734584	-0.0369089	0.0221802	0.0163078	0.23507	0.748692	0.660082	0.930116	0.0314629	-0.731892	Biogenic Amines
Ile	BMI	44	17	0.0184312	-0.0574525	0.0940365	0.0416796	0.232001	0.293008	0.665576	0.907823	0.0419987	1.86021	Aminoacids
Leu	BMI	44	17	0.0204594	-0.0647926	0.105413	0.0467596	0.113604	0.228916	0.668305	0.907823	0.0419987	2.06702	Aminoacids
Taurine	SexM	44	17	0.233242	-0.733356	1.19918	0.53318	0.107687	0.624286	0.668888	0.972209	0.0122403	26.2687	Biogenic Amines
PC aa C34:3	Age	44	17	-0.00505043	-0.0260655	0.0159552	0.0116127	0.309417	0.482008	0.670988	0.934859	0.0292539	-0.503769	PC aa
PC aa C38:0	BMI	44	17	0.0281894	-0.0897296	0.146024	0.0649704	0.0883217	0.735764	0.671444	0.907823	0.0419987	2.85905	PC aa
SM C26:0	BMI	44	17	0.0169559	-0.0575376	0.0914493	0.040009	0.197061	0.197061	0.6741	0.907823	0.0419987	1.71004	SM
PC aa C40:6	SexM	44	17	0.268325	-0.865126	1.40184	0.62459	0.0427852	0.885675	0.6745	0.972209	0.0122403	30.7772	PC aa
PC ae C30:2	BMI	44	17	0.0167384	-0.0552302	0.087892	0.0393673	0.251936	0.272472	0.677593	0.907823	0.0419987	1.68793	PC ae
PC aa C32:0	samplingT1	44	17	0.0950872	-0.346888	0.537063	0.226513	0.130294	0.622767	0.678157	0.866923	0.0620195	9.97547	PC aa
Ser	BMI	44	17	0.0229806	-0.0753368	0.120997	0.0542534	0.146841	0.494901	0.679071	0.907823	0.0419987	2.32467	Aminoacids
PC aa C34:2	SexM	44	17	0.214344	-0.712807	1.14235	0.511128	0.163431	0.690221	0.681593	0.972209	0.0122403	23.9049	PC aa
PC ae C40:4	Age	44	17	-0.00470782	-0.0251542	0.0158292	0.0113388	0.298551	0.430324	0.685416	0.936701	0.0283991	-0.469675	PC ae
lysoPC a C20:3	BMI	44	17	0.023243	-0.0784291	0.124677	0.0561945	0.199535	0.607552	0.686337	0.907823	0.0419987	2.35153	lysoPC
PC aa C30:0	BMI	44	17	0.0228143	-0.0780882	0.12353	0.0554804	0.251927	0.71613	0.687338	0.907823	0.0419987	2.30766	PC aa
Ile	SexM	44	17	-0.149306	-0.813967	0.514309	0.366206	0.232001	0.293008	0.689784	0.972209	0.0122403	-13.8694	Aminoacids
PC aa C38:0	SexM	44	17	0.230459	-0.794139	1.25534	0.564863	0.0883217	0.735764	0.689823	0.972209	0.0122403	25.9178	PC aa
SM (OH) C22:2	SexM	44	17	-0.201773	-1.10106	0.697173	0.497779	0.178998	0.57889	0.692084	0.972209	0.0122403	-18.272	SM
PC ae C38:2	samplingT1	44	17	-0.0997604	-0.590305	0.390785	0.250734	0.120012	0.548839	0.694077	0.87822	0.0563965	-9.49458	PC ae
Glu	BMI	44	17	-0.0277467	-0.153237	0.0977638	0.0691315	0.0437937	0.821204	0.694597	0.907823	0.0419987	-2.73653	Aminoacids
C0	Age	44	17	0.00624215	-0.0219898	0.0344456	0.0155555	0.233974	0.794634	0.694802	0.936701	0.0283991	0.626168	Acylcarnitines
PC ae C42:1	Age	44	17	-0.00634672	-0.0350738	0.0224124	0.0158324	0.190954	0.742613	0.694972	0.936701	0.0283991	-0.632662	PC ae
lysoPC a C18:2	SexM	44	17	0.180913	-0.638871	0.999593	0.453684	0.262019	0.619483	0.696862	0.972209	0.0122403	19.8311	lysoPC
PC aa C32:0	BMI	44	17	0.0233636	-0.0833958	0.130006	0.0587782	0.130294	0.622767	0.697264	0.907823	0.0419987	2.36387	PC aa
total DMA	BMI	44	17	-0.024665	-0.139482	0.0901855	0.0633025	0.173868	0.869124	0.703155	0.907823	0.0419987	-2.43633	Biogenic Amines
PC aa C34:4	Age	44	17	-0.00337661	-0.0199379	0.0131847	0.00889476	0.408257	0.408257	0.706342	0.94179	0.0260459	-0.337091	PC aa
PC aa C42:2	BMI	44	17	0.0193274	-0.0722314	0.110978	0.0504375	0.163039	0.414443	0.707326	0.907823	0.0419987	1.95154	PC aa
PC ae C40:3	SexM	44	17	-0.117097	-0.695515	0.461339	0.310661	0.363126	0.363126	0.708325	0.972209	0.0122403	-11.0501	PC ae
PC ae C36:0	samplingT1	44	17	0.086937	-0.365192	0.539066	0.231634	0.094553	0.618059	0.710533	0.888867	0.0511631	9.0828	PC ae
Lys	BMI	44	17	-0.0133942	-0.0803941	0.0536056	0.0359843	0.338681	0.338681	0.711794	0.907823	0.0419987	-1.33049	Aminoacids
Trp	SexM	44	17	-0.144668	-0.83807	0.548833	0.386855	0.249942	0.384749	0.715103	0.972209	0.0122403	-13.4691	Aminoacids
PC ae C42:4	SexM	44	17	-0.164501	-0.962921	0.631749	0.442968	0.162114	0.402981	0.716989	0.972209	0.0122403	-15.1683	PC ae
PC ae C40:6	SexM	44	17	0.202992	-0.791163	1.19707	0.548322	0.144806	0.743565	0.717174	0.972209	0.0122403	22.5063	PC ae
Gly	samplingT1	44	17	0.111474	-0.46098	0.683927	0.305317	0.264416	0.27613	0.718131	0.888867	0.0511631	11.7924	Aminoacids
PC ae C38:3	SexM	44	17	0.123135	-0.511648	0.757919	0.34093	0.244411	0.244411	0.719969	0.972209	0.0122403	13.1038	PC ae
PC ae C40:1	SexM	44	17	0.154558	-0.625136	0.932627	0.430524	0.284725	0.578449	0.725407	0.972209	0.0122403	16.7141	PC ae
lysoPC a C20:3	SexM	44	17	0.175636	-0.709551	1.05937	0.489585	0.199535	0.607552	0.725817	0.972209	0.0122403	19.2004	lysoPC
SM C26:1	Age	44	17	0.00452348	-0.0186379	0.0276849	0.0127405	0.15931	0.344166	0.727826	0.948378	0.0230187	0.453373	SM
PC aa C42:5	Age	44	17	-0.00553454	-0.033432	0.0223582	0.0155074	0.0807614	0.482217	0.727832	0.948378	0.0230187	-0.551926	PC aa
PC ae C38:1	samplingT1	44	17	0.0880833	-0.403923	0.58009	0.250789	0.0398007	0.551582	0.728392	0.888867	0.0511631	9.20791	PC ae
SM (OH) C22:1	BMI	44	17	-0.0220323	-0.13579	0.0916276	0.0627635	0.0477121	0.565676	0.731235	0.907823	0.0419987	-2.17914	SM
PC ae C34:0	BMI	44	17	-0.0200112	-0.12458	0.0842947	0.0575223	0.132445	0.551152	0.733324	0.907823	0.0419987	-1.98123	PC ae
PC aa C38:6	Age	44	17	-0.00631187	-0.0393259	0.0267156	0.0181942	0.122817	0.89805	0.734228	0.948378	0.0230187	-0.629199	PC aa
PC ae C34:0	samplingT1	44	17	-0.085635	-0.5751	0.40383	0.250833	0.132445	0.551152	0.735592	0.888867	0.0511631	-8.20708	PC ae
Ac-Orn	samplingT1	44	17	-0.0722933	-0.493027	0.34844	0.213953	0.139449	0.664313	0.738333	0.888867	0.0511631	-6.9742	Biogenic Amines
SM C24:0	BMI	44	17	0.0201328	-0.0872615	0.127383	0.0591309	0.0834301	0.545302	0.738765	0.907823	0.0419987	2.03368	SM
PC aa C34:1	BMI	44	17	0.0187993	-0.0813692	0.118757	0.0552873	0.163831	0.574453	0.739437	0.907823	0.0419987	1.89772	PC aa
PC ae C44:6	SexM	44	17	-0.122408	-0.777957	0.533318	0.362264	0.270017	0.349512	0.74041	0.972209	0.0122403	-11.5213	PC ae
PC aa C32:0	Age	44	17	-0.00517711	-0.0334912	0.0231296	0.015595	0.130294	0.622767	0.745125	0.952531	0.0211209	-0.516373	PC aa
SM (OH) C14:1	SexM	44	17	-0.152721	-1.0093	0.703857	0.472418	0.238882	0.635726	0.751475	0.972209	0.0122403	-14.1631	SM
PC ae C38:5	SexM	44	17	0.129599	-0.599725	0.857438	0.403065	0.28241	0.485357	0.75294	0.972209	0.0122403	13.8372	PC ae
Ile	samplingT2	44	17	0.113229	-0.580385	0.793675	0.358791	0.232001	0.293008	0.754525	0.786228	0.104452	11.9888	Aminoacids
PC ae C42:5	BMI	44	17	-0.0113513	-0.0788322	0.0561297	0.0362427	0.329892	0.329892	0.75584	0.912646	0.0396975	-1.12871	PC ae
PC aa C40:5	BMI	44	17	-0.0182607	-0.123562	0.0868384	0.058044	0.156195	0.60882	0.758085	0.912646	0.0396975	-1.8095	PC aa
PC aa C40:2	SexM	44	17	0.125472	-0.651329	0.90117	0.429741	0.128477	0.312275	0.77489	0.972209	0.0122403	13.3684	PC aa
PC ae C38:1	BMI	44	17	0.0175512	-0.0944811	0.129453	0.0618595	0.0398007	0.551582	0.781216	0.926969	0.032935	1.77061	PC ae
Gln	Age	44	17	-0.00435581	-0.0325471	0.0238571	0.0155163	0.0897371	0.55165	0.783144	0.974661	0.0111465	-0.434634	Aminoacids
PC ae C42:4	samplingT1	44	17	0.0791119	-0.487072	0.645296	0.285153	0.162114	0.402981	0.783858	0.9346	0.0293743	8.23254	PC ae
PC ae C36:4	BMI	44	17	-0.0108797	-0.0816564	0.0597281	0.0390551	0.394006	0.497174	0.784933	0.926969	0.032935	-1.08208	PC ae
PC aa C40:3	Age	44	17	0.00328008	-0.0183377	0.0248107	0.0117429	0.0421941	0.0562116	0.78503	0.974661	0.0111465	0.328547	PC aa
PC ae C30:1	Age	44	17	-0.00311126	-0.0242993	0.0180761	0.0113794	0.0721454	0.0721454	0.786017	0.974661	0.0111465	-0.310642	PC ae
PC ae C30:0	SexM	44	17	-0.100781	-0.788024	0.586462	0.369105	0.127557	0.127557	0.786299	0.972209	0.0122403	-9.5869	PC ae
lysoPC a C18:0	SexM	44	17	0.144746	-0.828897	1.11714	0.536788	0.12479	0.69639	0.791654	0.972209	0.0122403	15.5746	lysoPC
C2	samplingT2	44	17	0.0677002	-0.414437	0.58821	0.255196	0.295969	0.669197	0.792877	0.819306	0.0865537	7.00445	Acylcarnitines
PC ae C38:6	samplingT1	44	17	0.0476627	-0.30744	0.402765	0.181395	0.270603	0.764878	0.794895	0.938734	0.0274576	4.88169	PC ae
PC ae C36:5	BMI	44	17	0.014147	-0.0843459	0.112551	0.0543476	0.265604	0.686654	0.798766	0.931158	0.0309765	1.42476	PC ae
PC ae C40:6	Age	44	17	-0.00433999	-0.0347114	0.0260702	0.016758	0.144806	0.743565	0.799774	0.97844	0.00946597	-0.433059	PC ae
PC aa C42:2	SexM	44	17	-0.110964	-0.911754	0.689187	0.440809	0.163039	0.414443	0.804806	0.972209	0.0122403	-10.5029	PC aa
SM C16:0	SexM	44	17	0.120172	-0.746661	0.986241	0.477237	0.103977	0.433243	0.804811	0.972209	0.0122403	12.7691	SM
PC ae C44:5	BMI	44	17	0.00983438	-0.0603847	0.0779475	0.0389378	0.291733	0.330576	0.805115	0.931158	0.0309765	0.988289	PC ae
C0	samplingT1	44	17	-0.0407463	-0.366343	0.28485	0.166434	0.233974	0.794634	0.808593	0.93966	0.0270292	-3.99273	Acylcarnitines
PC aa C38:3	Age	44	17	-0.0033425	-0.0278114	0.0212365	0.0135585	0.177102	0.435623	0.809462	0.97844	0.00946597	-0.333692	PC aa
PC aa C40:2	samplingT2	44	17	0.0881631	-0.618326	0.789172	0.362905	0.128477	0.312275	0.809816	0.829894	0.0809775	9.21662	PC aa
PC ae C34:2	BMI	44	17	-0.0114013	-0.0964841	0.0734639	0.0467737	0.3123	0.54699	0.811009	0.931158	0.0309765	-1.13366	PC ae
PC ae C34:2	SexM	44	17	-0.098649	-0.840008	0.642743	0.408495	0.3123	0.54699	0.812637	0.972209	0.0122403	-9.39394	PC ae
PC aa C38:5	Age	44	17	0.00373525	-0.0241953	0.0317304	0.0154366	0.205946	0.68478	0.812736	0.97844	0.00946597	0.374224	PC aa
Ac-Orn	SexM	44	17	0.123296	-0.814943	1.06028	0.518467	0.139449	0.664313	0.815886	0.972209	0.0122403	13.1219	Biogenic Amines
PC aa C40:4	SexM	44	17	0.125581	-0.844759	1.09417	0.533977	0.0949112	0.640356	0.817592	0.972209	0.0122403	13.3807	PC aa
PC aa C34:4	SexM	44	17	0.0682481	-0.487734	0.62423	0.298607	0.408257	0.408257	0.82044	0.972209	0.0122403	7.06309	PC aa
Pro	Age	44	17	0.00338172	-0.0243329	0.0309949	0.015282	0.0581667	0.454334	0.828518	0.978783	0.00931344	0.338744	Aminoacids
PC aa C30:2	Age	44	17	0.0025244	-0.0183953	0.0233539	0.0116542	0.196409	0.301193	0.833029	0.978783	0.00931344	0.252759	PC aa
Asn	samplingT1	44	17	-0.0605364	-0.618505	0.497433	0.284619	0.235023	0.398851	0.833273	0.93966	0.0270292	-5.87405	Aminoacids
PC ae C42:3	BMI	44	17	-0.0108495	-0.103771	0.0817597	0.0511417	0.262986	0.590566	0.835276	0.937671	0.0279495	-1.07908	PC ae
PC ae C42:1	BMI	44	17	-0.0122855	-0.120481	0.0958546	0.0595907	0.190954	0.742613	0.839794	0.937671	0.0279495	-1.22104	PC ae
PC ae C38:3	Age	44	17	0.00200382	-0.0169048	0.0209125	0.0101555	0.244411	0.244411	0.844633	0.978783	0.00931344	0.200583	PC ae
SM (OH) C22:2	BMI	44	17	0.0112826	-0.0918897	0.114476	0.0571189	0.178998	0.57889	0.846654	0.937671	0.0279495	1.13464	SM
PC ae C44:3	BMI	44	17	-0.00818266	-0.08657	0.0702047	0.0421003	0.119741	0.119741	0.846929	0.937671	0.0279495	-0.814927	PC ae
His	samplingT1	44	17	0.057161	-0.521174	0.635496	0.294336	0.107496	0.3599	0.847595	0.93966	0.0270292	5.88263	Aminoacids
PC ae C40:1	Age	44	17	-0.00253922	-0.0261577	0.0211836	0.0130649	0.284725	0.578449	0.849069	0.978783	0.00931344	-0.2536	PC ae
PC aa C38:1	SexM	44	17	0.0700735	-0.621317	0.761464	0.371332	0.118079	0.118079	0.851325	0.972209	0.0122403	7.25871	PC aa
SM C20:2	SexM	44	17	0.0712797	-0.596288	0.739846	0.373172	0.305737	0.434816	0.851913	0.972209	0.0122403	7.38815	SM
lysoPC a C17:0	SexM	44	17	-0.0737164	-0.786759	0.638425	0.398024	0.20266	0.336148	0.856322	0.972209	0.0122403	-7.10649	lysoPC
PC aa C42:2	samplingT1	44	17	-0.0502346	-0.593374	0.492905	0.279308	0.163039	0.414443	0.858646	0.93966	0.0270292	-4.89937	PC aa
PC ae C38:5	Age	44	17	-0.00220036	-0.0242016	0.0199029	0.012179	0.28241	0.485357	0.8596	0.978783	0.00931344	-0.219795	PC ae
Tyr	samplingT1	44	17	0.0434717	-0.432594	0.519537	0.243709	0.262748	0.56362	0.859839	0.93966	0.0270292	4.44304	Aminoacids
Ala	BMI	44	17	-0.00731862	-0.0838785	0.0686902	0.0411488	0.173457	0.184746	0.861813	0.939401	0.0271488	-0.72919	Aminoacids
PC aa C34:3	SexM	44	17	-0.068115	-0.764071	0.629121	0.384816	0.309417	0.482008	0.862143	0.972209	0.0122403	-6.58469	PC aa
lysoPC a C16:1	SexM	44	17	-0.0617796	-0.695164	0.570951	0.35213	0.33937	0.444842	0.863599	0.972209	0.0122403	-5.99099	lysoPC
PC aa C42:4	BMI	44	17	-0.00908205	-0.103351	0.0850217	0.0519042	0.055402	0.279642	0.863643	0.939401	0.0271488	-0.904094	PC aa
lysoPC a C17:0	Age	44	17	-0.00210314	-0.0235265	0.0194096	0.0119685	0.20266	0.336148	0.863853	0.978783	0.00931344	-0.210093	lysoPC
PC aa C40:4	samplingT1	44	17	0.0382698	-0.397025	0.473565	0.223021	0.0949112	0.640356	0.865112	0.93966	0.0270292	3.90115	PC aa
PC aa C30:0	SexM	44	17	-0.0829454	-0.960018	0.793734	0.482766	0.251927	0.71613	0.866093	0.972209	0.0122403	-7.95986	PC aa
PC ae C36:2	SexM	44	17	-0.0730265	-0.846253	0.699859	0.42648	0.2932	0.579569	0.866566	0.972209	0.0122403	-7.04238	PC ae
lysoPC a C20:4	Age	44	17	0.00251477	-0.0241725	0.0292635	0.0148258	0.12222	0.501768	0.868276	0.978783	0.00931344	0.251793	lysoPC
PC ae C32:1	samplingT1	44	17	0.0379955	-0.413975	0.489966	0.231776	0.204688	0.590631	0.871069	0.93966	0.0270292	3.87265	PC ae
His	SexM	44	17	-0.0752295	-0.901629	0.748305	0.454633	0.107496	0.3599	0.871138	0.972209	0.0122403	-7.24694	Aminoacids
total DMA	samplingT1	44	17	0.0218196	-0.239007	0.282646	0.133289	0.173868	0.869124	0.871286	0.93966	0.0270292	2.20594	Biogenic Amines
PC ae C36:3	samplingT1	44	17	-0.0393374	-0.508812	0.430137	0.240547	0.319583	0.569307	0.871381	0.93966	0.0270292	-3.85737	PC ae
SM (OH) C24:1	samplingT1	44	17	0.0399638	-0.438056	0.517984	0.244488	0.120888	0.573124	0.871459	0.93966	0.0270292	4.07731	SM
Thr	SexM	44	17	-0.0664556	-0.829351	0.694161	0.421972	0.233673	0.460889	0.87743	0.972209	0.0122403	-6.42955	Aminoacids
SM (OH) C22:1	Age	44	17	0.00257316	-0.0275802	0.0327468	0.0166476	0.0477121	0.565676	0.8796	0.979493	0.00899881	0.257648	SM
PC aa C32:2	samplingT1	44	17	0.0422989	-0.518618	0.603216	0.288069	0.168594	0.370055	0.884387	0.945379	0.0243941	4.32062	PC aa
PC aa C40:3	SexM	44	17	-0.0575562	-0.781107	0.667432	0.393838	0.0421941	0.0562116	0.886131	0.972209	0.0122403	-5.59312	PC aa
Taurine	BMI	44	17	0.00807133	-0.102857	0.119304	0.0612472	0.107687	0.624286	0.897181	0.952418	0.0211723	0.810399	Biogenic Amines
PC aa C36:2	SexM	44	17	-0.0672579	-1.02313	0.88782	0.526373	0.167643	0.731105	0.900223	0.972209	0.0122403	-6.50459	PC aa
PC aa C42:0	SexM	44	17	-0.0516581	-0.788226	0.685314	0.405726	0.210472	0.382208	0.900408	0.972209	0.0122403	-5.03465	PC aa
Orn	Age	44	17	0.00148355	-0.0200166	0.022873	0.0118956	0.179329	0.284668	0.903016	0.979493	0.00899881	0.148465	Aminoacids
SM C26:1	BMI	44	17	0.00595817	-0.0819929	0.0937022	0.0482885	0.15931	0.344166	0.903495	0.952418	0.0211723	0.597596	SM
PC aa C42:4	SexM	44	17	-0.0553942	-0.87974	0.768066	0.454191	0.055402	0.279642	0.904633	0.972209	0.0122403	-5.38879	PC aa
PC ae C38:2	SexM	44	17	0.0601651	-0.854977	0.973585	0.504413	0.120012	0.548839	0.906843	0.972209	0.0122403	6.20118	PC ae
Glu	SexM	44	17	0.0706593	-1.01953	1.16078	0.600533	0.0437937	0.821204	0.908105	0.972209	0.0122403	7.32155	Aminoacids
PC ae C36:0	SexM	44	17	-0.0626271	-1.03061	0.904603	0.533173	0.094553	0.618059	0.908221	0.972209	0.0122403	-6.07063	PC ae
PC aa C34:1	SexM	44	17	0.0565745	-0.814653	0.928439	0.481793	0.163831	0.574453	0.908342	0.972209	0.0122403	5.82054	PC aa
PC ae C38:4	Age	44	17	-0.00142544	-0.0233248	0.020574	0.0121491	0.256076	0.43456	0.908587	0.979493	0.00899881	-0.142442	PC ae
Leu	SexM	44	17	0.0474285	-0.698748	0.792271	0.41023	0.113604	0.228916	0.909513	0.972209	0.0122403	4.85712	Aminoacids
PC ae C34:0	SexM	44	17	-0.0577482	-0.968103	0.851332	0.501323	0.132445	0.551152	0.90997	0.972209	0.0122403	-5.61124	PC ae
PC aa C32:3	SexM	44	17	0.0410425	-0.60763	0.690708	0.360188	0.31558	0.416323	0.911189	0.972209	0.0122403	4.18964	PC aa
SM (OH) C16:1	SexM	44	17	0.0443743	-0.670448	0.758497	0.394716	0.23048	0.369122	0.912108	0.972209	0.0122403	4.53736	SM
PC ae C36:1	SexM	44	17	-0.0469133	-0.828467	0.733971	0.430835	0.224801	0.484045	0.914851	0.972209	0.0122403	-4.58299	PC ae
H1	SexM	44	17	-0.0397426	-0.708884	0.628918	0.365077	0.205565	0.247776	0.915116	0.972209	0.0122403	-3.89632	Sugars
PC ae C42:2	BMI	44	17	-0.00553621	-0.0984525	0.0873144	0.0512611	0.146542	0.400993	0.915604	0.952418	0.0211723	-0.552091	PC ae
lysoPC a C20:4	BMI	44	17	0.00595293	-0.0950434	0.106723	0.0559827	0.12222	0.501768	0.917119	0.952418	0.0211723	0.597069	lysoPC
PC aa C38:5	BMI	44	17	0.00607459	-0.0992861	0.111317	0.0581545	0.205946	0.68478	0.918445	0.952418	0.0211723	0.609308	PC aa
PC aa C32:0	SexM	44	17	-0.0523606	-0.981223	0.876394	0.511757	0.130294	0.622767	0.92	0.972209	0.0122403	-5.10134	PC aa
PC aa C40:6	Age	44	17	-0.00195114	-0.0366981	0.0328132	0.0191502	0.0427852	0.885675	0.920408	0.979493	0.00899881	-0.194924	PC aa
PC aa C36:1	SexM	44	17	-0.0481893	-0.965396	0.867769	0.505095	0.153751	0.62191	0.925392	0.972209	0.0122403	-4.70466	PC aa
Creatinine	SexM	44	17	-0.047676	-0.970898	0.875861	0.508628	0.237089	0.808983	0.926713	0.972209	0.0122403	-4.65573	Biogenic Amines
PC aa C32:1	Age	44	17	0.0011303	-0.0209102	0.0231423	0.0121552	0.317598	0.565905	0.927349	0.979493	0.00899881	0.113094	PC aa
PC ae C44:4	BMI	44	17	0.00408655	-0.0767376	0.0846591	0.0447425	0.161823	0.252453	0.928741	0.952418	0.0211723	0.409491	PC ae
PC ae C32:2	BMI	44	17	0.00473709	-0.0903744	0.0997563	0.0524443	0.155415	0.474708	0.929376	0.952418	0.0211723	0.474833	PC ae
PC ae C36:2	Age	44	17	-0.00115727	-0.0246035	0.0223387	0.01294	0.2932	0.579569	0.930102	0.979493	0.00899881	-0.11566	PC ae
PC aa C32:1	samplingT1	44	17	0.0201019	-0.438948	0.479152	0.234839	0.317598	0.565905	0.932456	0.968115	0.0140731	2.03053	PC aa
PC ae C30:0	samplingT1	44	17	-0.0284629	-0.657749	0.600823	0.337977	0.127557	0.127557	0.933327	0.968115	0.0140731	-2.80617	PC ae
PC ae C36:5	samplingT1	44	17	0.0171451	-0.388655	0.422946	0.207127	0.265604	0.686654	0.934692	0.968115	0.0140731	1.72929	PC ae
Gln	samplingT2	44	17	-0.0246181	-0.60455	0.555025	0.299456	0.0897371	0.55165	0.935077	0.950406	0.0220908	-2.43175	Aminoacids
Ala	SexM	44	17	-0.0300816	-0.698439	0.638959	0.362366	0.173457	0.184746	0.935135	0.972209	0.0122403	-2.96337	Aminoacids
PC aa C38:4	SexM	44	17	-0.0446234	-1.06429	0.974024	0.561891	0.070993	0.677578	0.937891	0.972209	0.0122403	-4.36424	PC aa
ADMA	SexM	44	17	-0.0293921	-0.730648	0.671864	0.37663	0.0953976	0.0953976	0.938206	0.972209	0.0122403	-2.89643	Biogenic Amines
PC aa C42:5	SexM	44	17	-0.0398708	-0.959131	0.877977	0.510619	0.0807614	0.482217	0.939085	0.972209	0.0122403	-3.90864	PC aa
Gln	samplingT1	44	17	-0.0186796	-0.498077	0.460717	0.246342	0.0897371	0.55165	0.940137	0.968115	0.0140731	-1.85062	Aminoacids
PC ae C40:2	BMI	44	17	-0.00245693	-0.0634946	0.0585807	0.0327821	0.44387	0.44387	0.94065	0.95607	0.0195101	-0.245391	PC ae
PC ae C34:0	Age	44	17	0.00115547	-0.0265109	0.0288171	0.0152447	0.132445	0.551152	0.940723	0.979493	0.00899881	0.115614	PC ae
PC ae C44:4	SexM	44	17	0.0297361	-0.68019	0.738643	0.392777	0.161823	0.252453	0.940848	0.972209	0.0122403	3.01826	PC ae
PC aa C34:1	Age	44	17	0.00108546	-0.0254154	0.0276196	0.0146541	0.163831	0.574453	0.942139	0.979493	0.00899881	0.108605	PC aa
PC aa C42:4	samplingT1	44	17	-0.0217639	-0.626772	0.583244	0.310729	0.055402	0.279642	0.944693	0.968115	0.0140731	-2.15288	PC aa
PC ae C38:1	Age	44	17	-0.00107293	-0.0307449	0.028674	0.0164055	0.0398007	0.551582	0.948897	0.979493	0.00899881	-0.107236	PC ae
Val	samplingT2	44	17	0.0218721	-0.714074	0.709573	0.367254	0.163471	0.268696	0.952914	0.960661	0.0174296	2.21131	Aminoacids
PC ae C40:3	Age	44	17	0.000528205	-0.0167018	0.0177573	0.00925383	0.363126	0.363126	0.954781	0.979493	0.00899881	0.0528344	PC ae
PC ae C32:2	Age	44	17	0.000784222	-0.0243719	0.0259404	0.0138769	0.155415	0.474708	0.955795	0.979493	0.00899881	0.0784529	PC ae
PC aa C38:3	SexM	44	17	-0.0212206	-0.830941	0.787246	0.448208	0.177102	0.435623	0.962977	0.986852	0.00574795	-2.0997	PC aa
PC aa C36:0	samplingT1	44	17	0.00682169	-0.290995	0.304638	0.152255	0.257818	0.83494	0.964619	0.975394	0.0108201	0.684501	PC aa
PC ae C30:1	BMI	44	17	-0.00150882	-0.0822546	0.0792193	0.0433574	0.0721454	0.0721454	0.972422	0.980328	0.00862875	-0.150768	PC ae
PC aa C40:3	samplingT2	44	17	0.0144474	-0.769049	0.786447	0.415731	0.0421941	0.0562116	0.972512	0.972512	0.012105	1.45523	PC aa
ADMA	samplingT1	44	17	0.0112048	-0.630912	0.653322	0.344868	0.0953976	0.0953976	0.974251	0.975394	0.0108201	1.12679	Biogenic Amines
PC ae C32:2	samplingT1	44	17	0.00819808	-0.505831	0.522227	0.263194	0.155415	0.474708	0.975394	0.975394	0.0108201	0.823178	PC ae
PC aa C40:5	Age	44	17	-0.000438397	-0.0283123	0.0275037	0.0153943	0.156195	0.60882	0.977724	0.991209	0.00383461	-0.0438301	PC aa
PC ae C40:5	SexM	44	17	0.00956341	-0.646724	0.665187	0.359951	0.219905	0.255804	0.979232	0.988349	0.00508988	0.960929	PC ae
PC aa C42:1	SexM	44	17	0.00915802	-0.636196	0.667389	0.364677	0.206308	0.24566	0.980378	0.988349	0.00508988	0.920008	PC aa
PC aa C36:1	Age	44	17	0.000299597	-0.0276075	0.0282493	0.0153872	0.153751	0.62191	0.984759	0.991209	0.00383461	0.0299642	PC aa
PC aa C40:4	Age	44	17	-0.00018287	-0.0297264	0.0294188	0.0162859	0.0949112	0.640356	0.991209	0.991209	0.00383461	-0.0182853	PC aa
lysoPC a C18:1	SexM	44	17	0.00518439	-0.886492	0.895403	0.492577	0.17736	0.621991	0.991767	0.991767	0.00359045	0.519785	lysoPC
PC ae C32:1	BMI	44	17	9.41538e-06	-0.0969187	0.0967942	0.0533504	0.204688	0.590631	0.999862	0.999862	6.00389e-05	0.000941542	PC ae

## Sheet: Logistic_models_dead
metabolite	Dependent	Independent	N_observations	beta	beta_confint2.5	beta_confint97.5	OddsRatio	OddsRatio_confint2.5	OddsRatio_confint97.5	SE	Pvalue	FDR_Pvalue	negative_log10fdr
PC aa C40:2	dead	(Intercept)	17	24.5867	5.71835	58.7832	4.76291e+10	304.403	3.38221e+25	12.321	0.0459878	0.221268	0.655082
PC aa C40:2	dead	BMI	17	-1.31118	-3.2921	-0.296611	0.269503	0.0371756	0.743333	0.686404	0.0561062	0.2045	0.689307
PC aa C40:2	dead	PC aa C40:2	17	-7.50962	-18.9699	-1.3998	0.00054779	5.77426e-09	0.246646	4.0824	0.0658399	0.84422	0.0735443
SM C22:3	dead	BMI	17	-0.3554	-0.82833	-0.0234521	0.700893	0.436778	0.976821	0.193324	0.0660095	0.2045	0.689307
PC ae C38:2	dead	(Intercept)	17	17.3156	2.82311	42.2005	3.31191e+07	16.8291	2.12533e+18	9.41984	0.0660319	0.221268	0.655082
SM C22:3	dead	(Intercept)	17	10.4669	0.691203	25.6243	35133.9	1.99612	1.34424e+11	5.86313	0.0742274	0.221268	0.655082
Glu	dead	(Intercept)	17	10.7428	0.455998	25.5959	46295.8	1.57775	1.30671e+11	6.10786	0.0786029	0.221268	0.655082
PC aa C34:1	dead	PC aa C34:1	17	-2.63782	-7.36694	-0.47105	0.0715171	0.000631801	0.624346	1.50145	0.0789431	0.84422	0.0735443
Putrescine	dead	Putrescine	17	2.28382	0.244703	5.65135	9.8141	1.27724	284.674	1.30002	0.0789585	0.84422	0.0735443
PC ae C36:1	dead	BMI	17	-0.453022	-1.13195	-0.0487717	0.635704	0.322404	0.952399	0.259798	0.0812029	0.2045	0.689307
PC aa C32:1	dead	BMI	17	-0.783869	-2.00793	-0.0984112	0.456636	0.134267	0.906276	0.452366	0.0831279	0.2045	0.689307
PC ae C38:2	dead	BMI	17	-0.734895	-1.95436	-0.119584	0.479556	0.141655	0.88729	0.424854	0.0836732	0.2045	0.689307
PC ae C32:1	dead	(Intercept)	17	18.6366	3.13105	49.6186	1.24101e+08	22.898	3.54055e+21	10.7767	0.0837476	0.221268	0.655082
PC ae C44:6	dead	PC ae C44:6	17	-2.69473	-6.78247	-0.378114	0.0675606	0.00113348	0.685152	1.55846	0.0837907	0.84422	0.0735443
SM (OH) C22:2	dead	(Intercept)	17	9.08449	-0.0104972	21.8923	8817.45	0.989558	3.21876e+09	5.25473	0.0838414	0.221268	0.655082
PC aa C32:2	dead	(Intercept)	17	12.4344	0.798571	30.5217	251298	2.22236	1.80057e+13	7.24501	0.0861127	0.221268	0.655082
Arg	dead	BMI	17	-0.354798	-0.885926	-0.0123196	0.701315	0.412332	0.987756	0.208808	0.0892891	0.2045	0.689307
PC ae C38:1	dead	PC ae C38:1	17	-1.72229	-4.57463	-0.231303	0.178657	0.0103101	0.793499	1.01722	0.0904312	0.84422	0.0735443
PC aa C38:1	dead	(Intercept)	17	12.1907	1.06995	31.7368	196943	2.91524	6.06923e+13	7.27951	0.0940018	0.221268	0.655082
PC aa C36:1	dead	(Intercept)	17	17.1265	2.34924	45.4796	2.74133e+07	10.4776	5.64326e+19	10.2425	0.0945029	0.221268	0.655082
Glu	dead	BMI	17	-0.363212	-0.905355	-0.000573714	0.695439	0.404398	0.999426	0.218541	0.0965149	0.2045	0.689307
PC aa C32:2	dead	PC aa C32:2	17	-2.40859	-6.05818	-0.0410325	0.0899421	0.00233866	0.959798	1.45958	0.0989035	0.84422	0.0735443
PC aa C36:1	dead	BMI	17	-0.755848	-2.0056	-0.108386	0.469612	0.134579	0.897281	0.458048	0.0989124	0.2045	0.689307
PC ae C40:4	dead	BMI	17	-0.484969	-1.22532	-0.0203545	0.615717	0.293663	0.979851	0.294113	0.0991648	0.2045	0.689307
Creatinine	dead	BMI	17	-0.30424	-0.760864	0.012225	0.737684	0.467262	1.0123	0.185615	0.101195	0.2045	0.689307
PC ae C32:1	dead	BMI	17	-0.774858	-2.13827	-0.115867	0.460769	0.117859	0.890593	0.474424	0.102414	0.2045	0.689307
Taurine	dead	(Intercept)	17	10.5829	0.324557	28.5076	39454.5	1.38342	2.40264e+12	6.48714	0.102813	0.221268	0.655082
PC ae C32:1	dead	PC ae C32:1	17	-3.73744	-10.3915	-0.505684	0.0238151	3.06915e-05	0.603093	2.29763	0.103812	0.84422	0.0735443
PC aa C32:3	dead	PC aa C32:3	17	-2.43134	-6.35068	0.0235488	0.0879191	0.00174557	1.02383	1.49983	0.105	0.84422	0.0735443
PC aa C32:2	dead	BMI	17	-0.544183	-1.4119	-0.0418542	0.580316	0.243679	0.95901	0.335737	0.105048	0.2045	0.689307
Creatinine	dead	(Intercept)	17	8.53054	-0.44678	21.6908	5067.19	0.639685	2.63139e+09	5.27219	0.105657	0.221268	0.655082
PC ae C40:4	dead	(Intercept)	17	11.2464	0.391933	29.4584	76604.2	1.47984	6.21734e+12	6.96687	0.106469	0.221268	0.655082
PC aa C32:1	dead	PC aa C32:1	17	-6.37126	-17.8724	-1.23288	0.00171	1.73036e-08	0.291452	3.94786	0.10656	0.84422	0.0735443
SM C24:0	dead	BMI	17	-0.295541	-0.745374	0.0164911	0.744129	0.474557	1.01663	0.183211	0.106718	0.2045	0.689307
PC ae C32:2	dead	PC ae C32:2	17	-1.57798	-3.96261	0.0775435	0.206392	0.0190134	1.08063	0.980794	0.107643	0.84422	0.0735443
SM (OH) C16:1	dead	(Intercept)	17	8.36209	-1.04324	20.7071	4281.64	0.352311	9.83957e+08	5.26872	0.112485	0.221268	0.655082
Ser	dead	(Intercept)	17	8.60534	-0.526001	22.1562	5460.74	0.590963	4.19099e+09	5.43023	0.113032	0.221268	0.655082
PC aa C38:1	dead	BMI	17	-0.48594	-1.32224	-0.0536032	0.615119	0.266538	0.947808	0.307086	0.113553	0.2045	0.689307
PC ae C36:2	dead	BMI	17	-0.351467	-0.927787	0.00300909	0.703655	0.395428	1.00301	0.222486	0.114169	0.2045	0.689307
PC aa C30:2	dead	BMI	17	-0.389947	-1.06763	-0.0120283	0.677093	0.343822	0.988044	0.246895	0.114243	0.2045	0.689307
PC aa C30:2	dead	(Intercept)	17	10.6489	0.191044	28.592	42145	1.21051	2.61438e+12	6.75263	0.114796	0.221268	0.655082
Taurine	dead	BMI	17	-0.399493	-1.08733	-0.0161241	0.67066	0.337116	0.984005	0.253517	0.115071	0.2045	0.689307
Ser	dead	BMI	17	-0.289904	-0.73874	0.024024	0.748336	0.477715	1.02431	0.183996	0.115118	0.2045	0.689307
SM C24:0	dead	(Intercept)	17	8.0557	-0.726097	20.9245	3151.7	0.483793	1.22296e+09	5.11601	0.115347	0.221268	0.655082
Ile	dead	BMI	17	-0.312922	-0.801912	0.0168579	0.731307	0.448471	1.017	0.198831	0.11553	0.2045	0.689307
SM (OH) C22:2	dead	BMI	17	-0.287506	-0.734138	0.0247283	0.750132	0.479919	1.02504	0.183646	0.117455	0.2045	0.689307
Lys	dead	BMI	17	-0.331246	-0.863584	0.0207399	0.718028	0.421648	1.02096	0.212009	0.11819	0.2045	0.689307
SM (OH) C16:1	dead	BMI	17	-0.27878	-0.713473	0.0275615	0.756707	0.48994	1.02794	0.17856	0.118461	0.2045	0.689307
PC ae C38:3	dead	BMI	17	-0.33687	-0.902477	0.0121012	0.714002	0.405564	1.01217	0.215847	0.118597	0.2045	0.689307
SM C16:0	dead	(Intercept)	17	7.8862	-0.841755	20.3979	2660.33	0.430953	7.22261e+08	5.05332	0.118618	0.221268	0.655082
SM C16:0	dead	BMI	17	-0.271104	-0.697326	0.0299586	0.762537	0.497915	1.03041	0.174109	0.119447	0.2045	0.689307
PC aa C34:1	dead	BMI	17	-0.576255	-1.5556	-0.0255589	0.561999	0.211063	0.974765	0.370441	0.119806	0.2045	0.689307
Pro	dead	(Intercept)	17	8.88628	-0.567061	23.4644	7232.05	0.56719	1.55053e+10	5.72158	0.120396	0.221268	0.655082
lysoPC a C17:0	dead	BMI	17	-0.356732	-0.983534	0.000996597	0.69996	0.373987	1.001	0.229893	0.120727	0.2045	0.689307
PC aa C36:0	dead	BMI	17	-0.273505	-0.706415	0.0318144	0.760708	0.49341	1.03233	0.176277	0.120765	0.2045	0.689307
PC ae C36:1	dead	(Intercept)	17	9.72022	-0.371968	25.8445	16650.8	0.689377	1.67543e+11	6.2675	0.120928	0.221268	0.655082
lysoPC a C20:3	dead	(Intercept)	17	7.7528	-0.931768	20.1024	2328.09	0.393857	5.37471e+08	5.00815	0.121614	0.221268	0.655082
SM C20:2	dead	BMI	17	-0.278037	-0.717959	0.0302518	0.757269	0.487747	1.03071	0.179699	0.121805	0.2045	0.689307
Ile	dead	(Intercept)	17	9.27088	-0.565345	24.2421	10624.1	0.568164	3.37436e+10	5.99699	0.122123	0.221268	0.655082
PC ae C38:2	dead	PC ae C38:2	17	-2.05714	-5.47422	0.0931345	0.12782	0.0041935	1.09761	1.33097	0.122204	0.84422	0.0735443
PC aa C36:1	dead	PC aa C36:1	17	-2.66909	-7.04547	0.140046	0.069315	0.000871347	1.15033	1.72908	0.122674	0.84422	0.0735443
SM C24:1	dead	BMI	17	-0.275416	-0.708428	0.0347755	0.759256	0.492418	1.03539	0.178564	0.122979	0.2045	0.689307
PC ae C42:5	dead	BMI	17	-0.340123	-0.909303	0.00684726	0.711683	0.402805	1.00687	0.220534	0.123008	0.2045	0.689307
PC aa C38:4	dead	BMI	17	-0.275669	-0.711853	0.030877	0.759064	0.490734	1.03136	0.178743	0.123009	0.2045	0.689307
Thr	dead	BMI	17	-0.282048	-0.7284	0.0299604	0.754237	0.482681	1.03041	0.183055	0.123369	0.2045	0.689307
PC ae C44:4	dead	BMI	17	-0.298357	-0.783421	0.02485	0.742036	0.45684	1.02516	0.193768	0.123617	0.2045	0.689307
PC aa C32:1	dead	(Intercept)	17	11.437	-1.05174	30.5883	92688.3	0.349331	1.92456e+13	7.43539	0.124003	0.221268	0.655082
PC aa C38:5	dead	BMI	17	-0.280429	-0.727291	0.0303376	0.755459	0.483216	1.0308	0.182358	0.124098	0.2045	0.689307
PC ae C40:3	dead	(Intercept)	17	8.16837	-0.808788	21.2868	3527.57	0.445397	1.75682e+09	5.31186	0.124107	0.221268	0.655082
PC ae C30:2	dead	(Intercept)	17	7.6051	-1.14165	19.8576	2008.41	0.319293	4.20789e+08	4.94654	0.124181	0.221268	0.655082
PC ae C36:2	dead	(Intercept)	17	9.08364	-0.405265	24.7692	8809.95	0.6668	5.71619e+10	5.92208	0.125064	0.221268	0.655082
lysoPC a C20:3	dead	BMI	17	-0.278006	-0.728225	0.0298994	0.757292	0.482765	1.03035	0.181548	0.125693	0.2045	0.689307
PC ae C36:4	dead	(Intercept)	17	8.67773	-0.735549	22.6662	5870.73	0.479242	6.97909e+09	5.66958	0.125874	0.221268	0.655082
Pro	dead	BMI	17	-0.324247	-0.871142	0.0160414	0.723072	0.418473	1.01617	0.211885	0.125944	0.2045	0.689307
PC ae C42:1	dead	(Intercept)	17	7.63419	-1.00312	19.9234	2067.69	0.366733	4.49386e+08	4.9915	0.126156	0.221268	0.655082
lysoPC a C16:1	dead	lysoPC a C16:1	17	-3.54729	-12.3561	-0.809686	0.0288026	4.30359e-06	0.444998	2.32053	0.12635	0.84422	0.0735443
PC aa C42:0	dead	BMI	17	-0.271	-0.717668	0.0333743	0.762617	0.487889	1.03394	0.177362	0.126527	0.2045	0.689307
PC aa C42:2	dead	(Intercept)	17	8.07708	-0.823945	21.6297	3219.81	0.438698	2.47556e+09	5.29429	0.127105	0.221268	0.655082
PC ae C38:4	dead	(Intercept)	17	7.67087	-1.00328	19.9854	2144.95	0.366675	4.78122e+08	5.02827	0.127122	0.221268	0.655082
PC ae C30:1	dead	PC ae C30:1	17	0.962871	-0.148003	2.49917	2.61921	0.862429	12.1724	0.631197	0.127142	0.84422	0.0735443
PC aa C36:0	dead	(Intercept)	17	7.60785	-1.01361	19.9184	2013.94	0.362905	4.47149e+08	4.99406	0.127664	0.221268	0.655082
PC ae C42:4	dead	BMI	17	-0.281849	-0.740773	0.0319859	0.754387	0.476745	1.0325	0.185058	0.12775	0.2045	0.689307
PC ae C34:3	dead	BMI	17	-0.2688	-0.71197	0.0332378	0.764296	0.490676	1.0338	0.176493	0.127758	0.2045	0.689307
SM (OH) C22:1	dead	(Intercept)	17	7.72679	-0.996931	20.4172	2268.31	0.36901	7.3636e+08	5.07702	0.12803	0.221268	0.655082
PC aa C40:4	dead	(Intercept)	17	7.78321	-0.975053	20.3594	2399.96	0.377172	6.94977e+08	5.11409	0.128031	0.221268	0.655082
Arg	dead	(Intercept)	17	8.62596	-0.651251	23.3018	5574.49	0.521393	1.31784e+10	5.66974	0.128159	0.221268	0.655082
PC ae C38:3	dead	(Intercept)	17	8.35407	-0.740995	22.2755	4247.42	0.47664	4.722e+09	5.49146	0.128189	0.221268	0.655082
Gln	dead	BMI	17	-0.288561	-0.746739	0.0358233	0.749341	0.47391	1.03647	0.189709	0.128241	0.2045	0.689307
PC ae C38:5	dead	(Intercept)	17	10.4301	-0.0529376	28.8727	33864.9	0.948439	3.46127e+12	6.8574	0.128259	0.221268	0.655082
PC ae C38:6	dead	BMI	17	-0.27181	-0.716131	0.0346149	0.761999	0.488639	1.03522	0.178956	0.128796	0.2045	0.689307
PC ae C40:1	dead	BMI	17	-0.271129	-0.712218	0.0333874	0.762518	0.490555	1.03395	0.178524	0.12883	0.2045	0.689307
PC ae C36:5	dead	BMI	17	-0.279548	-0.734159	0.0310086	0.756125	0.479909	1.03149	0.184176	0.129056	0.2045	0.689307
PC aa C42:2	dead	BMI	17	-0.286234	-0.766574	0.0285844	0.751087	0.464602	1.029	0.188649	0.129195	0.2045	0.689307
PC ae C34:0	dead	(Intercept)	17	7.66889	-1.00847	20.2178	2140.7	0.364777	6.03214e+08	5.05742	0.129427	0.221268	0.655082
PC ae C36:5	dead	(Intercept)	17	7.54894	-1.06486	19.7685	1898.73	0.344778	3.84899e+08	4.97917	0.129493	0.221268	0.655082
PC aa C42:4	dead	BMI	17	-0.269125	-0.705957	0.0345856	0.764048	0.493636	1.03519	0.177592	0.129668	0.2045	0.689307
PC ae C40:1	dead	(Intercept)	17	7.53617	-1.2071	19.6879	1874.63	0.299064	3.55099e+08	4.97441	0.129776	0.221268	0.655082
PC aa C28:1	dead	BMI	17	-0.271379	-0.709325	0.0355973	0.762328	0.491976	1.03624	0.179146	0.129811	0.2045	0.689307
total DMA	dead	BMI	17	-0.273684	-0.724807	0.033857	0.760572	0.484418	1.03444	0.180711	0.129902	0.2045	0.689307
PC ae C30:0	dead	(Intercept)	17	7.5311	-1.07291	19.7028	1865.15	0.342012	3.60432e+08	4.97317	0.129939	0.221268	0.655082
Gly	dead	BMI	17	-0.273738	-0.719648	0.0340491	0.760531	0.486924	1.03464	0.180941	0.130315	0.2045	0.689307
PC ae C40:3	dead	BMI	17	-0.318065	-0.839372	0.0311994	0.727556	0.431982	1.03169	0.210274	0.130376	0.2045	0.689307
Lys	dead	(Intercept)	17	9.58298	-0.828389	25.6912	14515.6	0.436753	1.43734e+11	6.33631	0.130435	0.221268	0.655082
PC ae C38:6	dead	(Intercept)	17	7.50219	-1.10658	19.6943	1812	0.330689	3.57379e+08	4.96469	0.130761	0.221268	0.655082
PC ae C40:6	dead	BMI	17	-0.271587	-0.715063	0.0363361	0.762169	0.489161	1.037	0.17975	0.130812	0.2045	0.689307
PC aa C32:0	dead	(Intercept)	17	7.84784	-1.05444	20.9452	2560.21	0.348389	1.24844e+09	5.19754	0.131065	0.221268	0.655082
PC aa C40:5	dead	(Intercept)	17	7.6097	-1.03578	20.1549	2017.67	0.354951	5.66425e+08	5.04112	0.131165	0.221268	0.655082
Thr	dead	(Intercept)	17	7.95041	-0.993254	21.0254	2836.74	0.37037	1.35275e+09	5.26992	0.131391	0.221268	0.655082
PC ae C44:4	dead	(Intercept)	17	7.77802	-0.988569	20.7429	2387.54	0.372109	1.01986e+09	5.1575	0.131529	0.221268	0.655082
PC aa C34:1	dead	(Intercept)	17	11.5374	-0.579183	31.3889	102480	0.560356	4.28577e+13	7.65165	0.131597	0.221268	0.655082
lysoPC a C18:1	dead	lysoPC a C18:1	17	-1.78303	-4.85703	0.118223	0.168129	0.00777351	1.1255	1.18469	0.132311	0.84422	0.0735443
lysoPC a C17:0	dead	(Intercept)	17	9.02523	-0.471535	25.7667	8310.16	0.624043	1.55007e+11	5.99799	0.132398	0.221268	0.655082
PC ae C42:1	dead	BMI	17	-0.265884	-0.709596	0.0363003	0.766528	0.491843	1.03697	0.176755	0.132516	0.2045	0.689307
PC aa C34:4	dead	BMI	17	-0.750571	-2.06772	-0.0893518	0.472097	0.126473	0.914524	0.499087	0.13261	0.2045	0.689307
PC aa C38:0	dead	(Intercept)	17	7.56248	-1.0698	20.3325	1924.61	0.343078	6.76511e+08	5.02868	0.132615	0.221268	0.655082
PC ae C42:2	dead	BMI	17	-0.274767	-0.746212	0.0330897	0.759749	0.474159	1.03364	0.182723	0.132649	0.2045	0.689307
PC ae C42:2	dead	(Intercept)	17	7.56187	-1.05305	20.4455	1923.45	0.348872	7.5746e+08	5.03004	0.132751	0.221268	0.655082
PC aa C40:4	dead	BMI	17	-0.290636	-0.759275	0.034728	0.747788	0.468006	1.03534	0.193638	0.133375	0.2045	0.689307
PC ae C34:0	dead	BMI	17	-0.283033	-0.75386	0.0322425	0.753495	0.470547	1.03277	0.188653	0.133541	0.2045	0.689307
SM C24:1	dead	(Intercept)	17	7.72805	-1.20766	20.383	2271.16	0.298895	7.11566e+08	5.15218	0.133625	0.221268	0.655082
PC ae C38:5	dead	BMI	17	-0.471256	-1.32288	-0.0187925	0.624218	0.266366	0.981383	0.314242	0.133703	0.2045	0.689307
PC aa C42:0	dead	(Intercept)	17	7.5903	-1.27135	19.8755	1978.91	0.280452	4.28371e+08	5.0664	0.13409	0.221268	0.655082
PC ae C30:0	dead	BMI	17	-0.274051	-0.723348	0.0371582	0.760294	0.485125	1.03786	0.183124	0.134515	0.2045	0.689307
SM C26:1	dead	(Intercept)	17	8.03058	-0.903361	22.1723	3073.52	0.405206	4.25912e+09	5.37117	0.134882	0.221268	0.655082
Cit	dead	BMI	17	-0.279652	-0.732367	0.0428982	0.756047	0.48077	1.04383	0.187111	0.135025	0.2045	0.689307
SM C26:0	dead	BMI	17	-0.267169	-0.704418	0.0388403	0.765544	0.494396	1.0396	0.178849	0.135223	0.2045	0.689307
SM C16:1	dead	BMI	17	-0.269803	-0.712159	0.0401631	0.76353	0.490584	1.04098	0.180625	0.135248	0.2045	0.689307
PC aa C34:3	dead	(Intercept)	17	10.5221	-0.355928	28.6976	37126.2	0.700523	2.90552e+12	7.04812	0.135465	0.221268	0.655082
PC aa C40:3	dead	(Intercept)	17	7.45126	-1.18037	19.8066	1722.02	0.307165	3.99837e+08	4.99165	0.135504	0.221268	0.655082
PC ae C42:4	dead	(Intercept)	17	7.68964	-1.10025	20.518	2185.59	0.332786	8.14404e+08	5.15312	0.135639	0.221268	0.655082
total DMA	dead	(Intercept)	17	7.78774	-0.975503	21.6971	2410.87	0.377003	2.64821e+09	5.2225	0.135911	0.221268	0.655082
PC aa C32:0	dead	BMI	17	-0.305553	-0.828925	0.026828	0.736716	0.436518	1.02719	0.20495	0.135997	0.2045	0.689307
PC aa C38:0	dead	BMI	17	-0.277393	-0.769373	0.032647	0.757756	0.463303	1.03319	0.186065	0.136003	0.2045	0.689307
PC ae C36:1	dead	PC ae C36:1	17	-1.75759	-4.68696	0.175298	0.17246	0.00921469	1.1916	1.17989	0.136322	0.84422	0.0735443
PC aa C38:4	dead	(Intercept)	17	7.39217	-1.21189	19.5768	1623.22	0.297633	3.17764e+08	4.96328	0.13639	0.221268	0.655082
SM C26:1	dead	BMI	17	-0.274546	-0.733123	0.0399293	0.759917	0.480406	1.04074	0.184669	0.137097	0.2045	0.689307
PC aa C30:0	dead	(Intercept)	17	7.39058	-1.19358	19.6191	1620.65	0.303133	3.31497e+08	4.97975	0.137775	0.221268	0.655082
Cit	dead	(Intercept)	17	7.71974	-1.23328	20.4869	2252.36	0.291335	7.8951e+08	5.20297	0.137884	0.221268	0.655082
PC ae C40:6	dead	(Intercept)	17	7.44405	-1.32427	19.7185	1709.67	0.265996	3.66134e+08	5.02146	0.138221	0.221268	0.655082
PC ae C40:2	dead	BMI	17	-0.280822	-0.753438	0.0361513	0.755163	0.470745	1.03681	0.18944	0.138238	0.2045	0.689307
His	dead	BMI	17	-0.284463	-0.769805	0.0343792	0.752418	0.463103	1.03498	0.192335	0.139141	0.2045	0.689307
PC aa C34:4	dead	PC aa C34:4	17	-4.90246	-13.5163	-0.330637	0.0074283	1.34881e-06	0.718466	3.31537	0.139219	0.84422	0.0735443
PC ae C34:3	dead	(Intercept)	17	7.3592	-1.22491	19.7101	1570.58	0.293784	3.63084e+08	4.97857	0.139361	0.221268	0.655082
C2	dead	C2	17	-1.77676	-4.95468	0.201582	0.169185	0.00705032	1.22334	1.20229	0.139458	0.84422	0.0735443
PC ae C32:2	dead	(Intercept)	17	9.53622	-0.823039	26.9722	13852.5	0.439095	5.17444e+11	6.45315	0.139472	0.221268	0.655082
SM C20:2	dead	(Intercept)	17	8.12572	-1.25768	22.0616	3380.31	0.284314	3.81262e+09	5.50491	0.139921	0.221268	0.655082
PC aa C40:6	dead	BMI	17	-0.271078	-0.730037	0.0426165	0.762557	0.481891	1.04354	0.183787	0.140223	0.2045	0.689307
PC ae C34:1	dead	PC ae C34:1	17	-6.9895	-20.9645	-1.29079	0.000921507	7.85663e-10	0.275055	4.73957	0.14029	0.84422	0.0735443
PC ae C44:3	dead	BMI	17	-0.267073	-0.70821	0.0449578	0.765617	0.492525	1.04598	0.181149	0.140393	0.2045	0.689307
Gln	dead	(Intercept)	17	8.11458	-1.22442	21.8612	3342.84	0.293929	3.12024e+09	5.50474	0.140453	0.221268	0.655082
SM (OH) C14:1	dead	BMI	17	-0.266811	-0.707457	0.0449253	0.765817	0.492896	1.04595	0.181132	0.140744	0.2045	0.689307
PC aa C42:1	dead	BMI	17	-0.278573	-0.785056	0.0444431	0.756863	0.456094	1.04545	0.189316	0.141165	0.2045	0.689307
PC ae C30:2	dead	PC ae C30:2	17	-0.863617	-2.2993	0.16367	0.421634	0.100329	1.17783	0.586921	0.141173	0.84422	0.0735443
Asn	dead	BMI	17	-0.259346	-0.697406	0.0440143	0.771556	0.497875	1.045	0.176441	0.141595	0.2045	0.689307
Met	dead	BMI	17	-0.271958	-0.728767	0.0417726	0.761887	0.482504	1.04266	0.18523	0.142045	0.2045	0.689307
Gly	dead	(Intercept)	17	7.62066	-1.24982	20.6904	2039.92	0.286557	9.67692e+08	5.19362	0.142291	0.221268	0.655082
PC ae C36:0	dead	BMI	17	-0.29974	-0.801247	0.0383035	0.741011	0.448769	1.03905	0.20433	0.142392	0.2045	0.689307
PC ae C44:3	dead	(Intercept)	17	7.38619	-1.38734	19.6468	1613.55	0.249738	3.40802e+08	5.041	0.14286	0.221268	0.655082
PC ae C32:2	dead	BMI	17	-0.406528	-1.17318	0.0027465	0.665959	0.309382	1.00275	0.277478	0.142898	0.2045	0.689307
PC ae C42:5	dead	(Intercept)	17	9.19608	-0.607243	25.0774	9858.44	0.544851	7.77966e+10	6.27997	0.143098	0.221268	0.655082
PC ae C36:0	dead	(Intercept)	17	8.29121	-1.24071	22.3485	3988.65	0.289178	5.07983e+09	5.66443	0.143267	0.221268	0.655082
PC ae C38:4	dead	BMI	17	-0.292482	-0.763726	0.0507767	0.746409	0.465927	1.05209	0.199951	0.14353	0.2045	0.689307
lysoPC a C18:0	dead	BMI	17	-0.351356	-1.0613	0.0100743	0.703733	0.346005	1.01013	0.240595	0.144191	0.2045	0.689307
PC aa C36:2	dead	(Intercept)	17	11.6381	-0.0110658	34.0867	113337	0.988995	636287932327044	7.97167	0.144308	0.221268	0.655082
ADMA	dead	(Intercept)	17	9.12158	-0.596303	26.3911	9150.63	0.550844	2.89405e+11	6.25023	0.144455	0.221268	0.655082
PC aa C40:5	dead	BMI	17	-0.283405	-0.76565	0.0417822	0.753215	0.465031	1.04267	0.194418	0.144922	0.2045	0.689307
Kynurenine	dead	BMI	17	-0.272071	-0.731317	0.0470546	0.7618	0.481275	1.04818	0.186648	0.144931	0.2045	0.689307
PC aa C34:2	dead	(Intercept)	17	11.1843	-0.188684	30.3324	71990.4	0.828049	1.49001e+13	7.67792	0.145204	0.221268	0.655082
PC aa C42:4	dead	(Intercept)	17	7.18111	-1.40513	19.3251	1314.36	0.245335	2.47052e+08	4.93474	0.145609	0.221268	0.655082
PC aa C36:3	dead	(Intercept)	17	8.00125	-1.07785	22.7002	2984.7	0.340328	7.22039e+09	5.49915	0.145669	0.221268	0.655082
PC ae C44:6	dead	(Intercept)	17	10.4436	-1.39676	28.4514	34324	0.247396	2.2713e+12	7.18797	0.146244	0.221268	0.655082
PC aa C40:6	dead	(Intercept)	17	7.38767	-1.40497	20.0938	1615.94	0.245375	5.32877e+08	5.08846	0.146544	0.221268	0.655082
lysoPC a C18:0	dead	(Intercept)	17	9.57635	-0.405088	29.5491	14419.6	0.666918	6.80815e+12	6.60097	0.14685	0.221268	0.655082
lysoPC a C18:1	dead	BMI	17	-0.372756	-1.10425	0.020502	0.688834	0.331459	1.02071	0.25704	0.147007	0.2045	0.689307
SM C26:0	dead	(Intercept)	17	7.23989	-1.45365	19.5311	1393.94	0.233716	3.03572e+08	5.00777	0.148253	0.221268	0.655082
Leu	dead	BMI	17	-0.267578	-0.722516	0.049439	0.765231	0.485529	1.05068	0.185273	0.148673	0.2045	0.689307
PC aa C30:0	dead	BMI	17	-0.260382	-0.719893	0.045498	0.770757	0.486805	1.04655	0.18032	0.148739	0.2045	0.689307
PC aa C36:2	dead	BMI	17	-0.433569	-1.25556	-0.00335872	0.648191	0.284917	0.996647	0.300298	0.148796	0.2045	0.689307
PC aa C34:3	dead	BMI	17	-0.509034	-1.42094	-0.0240837	0.601076	0.241486	0.976204	0.353697	0.150099	0.2045	0.689307
PC aa C28:1	dead	(Intercept)	17	7.45669	-1.57895	20.0671	1731.41	0.206192	5.18844e+08	5.18424	0.150338	0.221268	0.655082
PC ae C34:2	dead	(Intercept)	17	8.17612	-1.37515	22.6281	3555.02	0.252802	6.71824e+09	5.69598	0.151168	0.221268	0.655082
Ac-Orn	dead	(Intercept)	17	7.77398	-1.46421	21.2712	2377.92	0.231262	1.72971e+09	5.4361	0.152698	0.221268	0.655082
PC ae C44:6	dead	BMI	17	-0.395679	-1.10648	0.0287782	0.673222	0.330721	1.0292	0.277157	0.153396	0.2045	0.689307
PC ae C42:3	dead	(Intercept)	17	7.05771	-1.4993	20.0038	1161.78	0.223286	4.86996e+08	4.94761	0.153727	0.221268	0.655082
PC ae C30:2	dead	BMI	17	-0.275173	-0.758174	0.0479469	0.759441	0.468521	1.04911	0.193005	0.153946	0.2045	0.689307
SM (OH) C22:1	dead	BMI	17	-0.247359	-0.676756	0.0532368	0.780861	0.508263	1.05468	0.173651	0.154313	0.2045	0.689307
PC ae C38:0	dead	BMI	17	-0.272294	-0.751329	0.0513448	0.76163	0.471739	1.05269	0.191226	0.154465	0.2045	0.689307
PC ae C36:4	dead	BMI	17	-0.342885	-0.951921	0.0285446	0.70972	0.385999	1.02896	0.240921	0.15467	0.2045	0.689307
PC ae C38:1	dead	BMI	17	-0.326406	-0.899964	0.0486067	0.721512	0.406584	1.04981	0.229389	0.154755	0.2045	0.689307
PC ae C40:5	dead	(Intercept)	17	12.2977	0.376685	36.7416	219197	1.45744	9050233793339380	8.6997	0.157485	0.221268	0.655082
PC ae C34:1	dead	BMI	17	-1.30458	-4.01383	-0.24137	0.271287	0.018064	0.785551	0.923322	0.15768	0.2045	0.689307
PC ae C40:5	dead	BMI	17	-0.53064	-1.59815	-0.0267606	0.588229	0.202271	0.973594	0.376186	0.158369	0.2045	0.689307
PC ae C34:2	dead	BMI	17	-0.297956	-0.849032	0.0435639	0.742334	0.427829	1.04453	0.211649	0.159195	0.2045	0.689307
His	dead	(Intercept)	17	7.10438	-1.80025	19.2988	1217.29	0.165258	2.40629e+08	5.04737	0.159267	0.221268	0.655082
PC ae C38:1	dead	(Intercept)	17	9.29781	-1.77371	26.1108	10914.1	0.169703	2.18664e+11	6.61004	0.15954	0.221268	0.655082
PC aa C36:4	dead	BMI	17	-0.253476	-0.693147	0.0582962	0.776099	0.5	1.06003	0.180567	0.160386	0.2045	0.689307
SM C18:0	dead	BMI	17	-0.268988	-0.721205	0.0716085	0.764152	0.486166	1.07423	0.192065	0.161362	0.2045	0.689307
PC aa C38:5	dead	(Intercept)	17	7.09033	-1.73161	19.4874	1200.3	0.177	2.9059e+08	5.06361	0.161438	0.221268	0.655082
Kynurenine	dead	(Intercept)	17	7.51829	-1.71871	21.1388	1841.42	0.179298	1.5152e+09	5.37253	0.161695	0.221268	0.655082
PC aa C34:4	dead	(Intercept)	17	11.6624	-0.954455	33.6528	116118	0.385022	412306449655270	8.33908	0.161957	0.221268	0.655082
SM C16:1	dead	(Intercept)	17	7.21548	-1.82279	19.7959	1360.33	0.161574	3.95599e+08	5.16341	0.162286	0.221268	0.655082
PC aa C40:3	dead	BMI	17	-0.246485	-0.68058	0.0596978	0.781543	0.506323	1.06152	0.176421	0.162371	0.2045	0.689307
ADMA	dead	BMI	17	-0.293033	-0.850157	0.0452652	0.745997	0.427348	1.04631	0.209955	0.162805	0.2045	0.689307
PC aa C36:6	dead	BMI	17	-0.29512	-0.849673	0.0484573	0.744442	0.427555	1.04965	0.211534	0.162974	0.2045	0.689307
PC aa C36:5	dead	BMI	17	-0.260366	-0.714555	0.0668827	0.770769	0.48941	1.06917	0.186926	0.163656	0.2045	0.689307
lysoPC a C18:2	dead	BMI	17	-0.267654	-0.75721	0.0614536	0.765172	0.468973	1.06338	0.192396	0.164176	0.2045	0.689307
Met	dead	(Intercept)	17	7.51522	-1.72661	21.1278	1835.77	0.177886	1.49853e+09	5.40699	0.164557	0.221268	0.655082
PC aa C38:3	dead	(Intercept)	17	7.28365	-1.73137	20.8021	1456.29	0.177042	1.08206e+09	5.24186	0.164676	0.221268	0.655082
PC aa C36:3	dead	BMI	17	-0.298597	-0.878545	0.0437683	0.741859	0.415387	1.04474	0.215296	0.165468	0.2045	0.689307
lysoPC a C18:1	dead	(Intercept)	17	9.16579	-1.19009	27.93	9564.31	0.304195	1.34847e+12	6.61659	0.165968	0.221268	0.655082
PC ae C34:1	dead	(Intercept)	17	27.2238	4.29529	82.9922	6.65477e+11	73.3538	1.10419e+36	19.6582	0.166096	0.221268	0.655082
lysoPC a C18:2	dead	(Intercept)	17	7.41768	-1.73483	21.1388	1665.16	0.176429	1.51511e+09	5.36024	0.166409	0.221268	0.655082
SM C18:1	dead	BMI	17	-0.263897	-0.720059	0.0682233	0.768053	0.486724	1.0706	0.190903	0.166862	0.2045	0.689307
PC aa C34:2	dead	BMI	17	-0.43421	-1.19317	0.0185289	0.647776	0.303257	1.0187	0.314601	0.167526	0.2045	0.689307
PC ae C38:0	dead	(Intercept)	17	7.08132	-1.88828	19.7025	1189.54	0.151332	3.60306e+08	5.13319	0.167735	0.221268	0.655082
PC aa C38:6	dead	BMI	17	-0.258098	-0.715507	0.0664349	0.77252	0.488944	1.06869	0.187305	0.168218	0.2045	0.689307
PC ae C42:3	dead	BMI	17	-0.250651	-0.719998	0.0622817	0.778294	0.486753	1.06426	0.184214	0.173624	0.209023	0.679805
Leu	dead	(Intercept)	17	6.83112	-1.99403	19.142	926.231	0.136146	2.0571e+08	5.02817	0.174283	0.227467	0.643082
PC aa C40:2	dead	Age	17	0.139323	-0.0173214	0.443181	1.1495	0.982828	1.55765	0.102962	0.176008	0.998467	0.000666409
PC aa C38:6	dead	(Intercept)	17	6.97798	-2.0634	19.5855	1072.75	0.127022	3.20535e+08	5.15798	0.176103	0.227467	0.643082
SM (OH) C14:1	dead	(Intercept)	17	7.12279	-2.27893	19.8826	1239.9	0.102394	4.31413e+08	5.3178	0.180433	0.230595	0.63715
H1	dead	BMI	17	-0.25223	-0.705995	0.0754292	0.777066	0.493617	1.07835	0.188403	0.180643	0.215382	0.66679
SM (OH) C24:1	dead	(Intercept)	17	6.7077	-2.15145	19.0242	818.687	0.116315	1.8285e+08	5.04653	0.183791	0.230595	0.63715
PC aa C32:1	dead	Age	17	0.122297	-0.021281	0.362373	1.13009	0.978944	1.43673	0.0920587	0.184024	0.998467	0.000666409
Asn	dead	(Intercept)	17	6.48408	-2.40895	18.273	654.636	0.0899094	8.62673e+07	4.88177	0.184104	0.230595	0.63715
Val	dead	BMI	17	-0.246986	-0.694503	0.076319	0.781152	0.499322	1.07931	0.185977	0.184164	0.217489	0.662563
Ac-Orn	dead	Ac-Orn	17	1.00645	-0.303401	2.91356	2.73586	0.738303	18.4222	0.75861	0.184608	0.84422	0.0735443
PC aa C38:1	dead	PC aa C38:1	17	4.67756	-0.347908	14.013	107.507	0.706163	1.21832e+06	3.52627	0.184678	0.84422	0.0735443
SM (OH) C24:1	dead	BMI	17	-0.24334	-0.68662	0.0810248	0.784005	0.503274	1.0844	0.184539	0.187291	0.219095	0.659367
PC aa C42:5	dead	(Intercept)	17	7.13345	-2.1207	22.3955	1253.19	0.119947	5.32409e+09	5.44092	0.189833	0.235393	0.628207
SM C18:0	dead	(Intercept)	17	7.39691	-2.71924	20.8452	1630.94	0.0659249	1.12969e+09	5.67458	0.192398	0.235458	0.628086
PC aa C36:5	dead	(Intercept)	17	6.83921	-2.56841	19.3832	933.756	0.0766571	2.61839e+08	5.26191	0.193683	0.235458	0.628086
PC ae C44:5	dead	PC ae C44:5	17	-7.29559	NA	-1.60929	0.000678522	NA	0.200029	5.6409	0.195894	0.84422	0.0735443
PC aa C38:3	dead	BMI	17	-0.260075	-0.783579	0.0803734	0.770994	0.456768	1.08369	0.201631	0.197101	0.228417	0.641272
PC aa C34:3	dead	PC aa C34:3	17	-2.11375	-6.25461	0.433742	0.120784	0.00192158	1.54302	1.64515	0.198848	0.84422	0.0735443
SM C18:1	dead	(Intercept)	17	7.19624	-2.72335	20.6481	1334.41	0.0656547	9.27589e+08	5.61587	0.200049	0.235886	0.627298
PC ae C36:3	dead	(Intercept)	17	6.8651	-2.29631	21.0008	958.246	0.100629	1.31984e+09	5.36889	0.201009	0.235886	0.627298
PC ae C44:5	dead	(Intercept)	17	27.3862	2.69927	NA	7.82874e+11	14.8688	NA	21.423	0.201123	0.235886	0.627298
PC aa C36:4	dead	(Intercept)	17	6.58297	-2.55812	19.0937	722.68	0.0774499	1.96014e+08	5.1555	0.201644	0.235886	0.627298
Ala	dead	Ala	17	0.85258	-0.367522	2.41357	2.34569	0.692448	11.1738	0.667872	0.201757	0.84422	0.0735443
Ac-Orn	dead	BMI	17	-0.249008	-0.725826	0.0823341	0.779573	0.483924	1.08582	0.195121	0.201893	0.231803	0.63488
SM C22:3	dead	SM C22:3	17	0.731406	-0.282377	2.11787	2.078	0.753989	8.31339	0.575351	0.203646	0.84422	0.0735443
Val	dead	(Intercept)	17	6.58532	-2.64052	19.2087	724.384	0.0713239	2.19894e+08	5.18488	0.204048	0.236111	0.626884
PC aa C34:2	dead	PC aa C34:2	17	-1.66155	-4.97168	0.355308	0.189844	0.00693152	1.42662	1.30948	0.20449	0.84422	0.0735443
Trp	dead	Trp	17	1.45646	-0.520971	4.29607	4.29075	0.593944	73.4105	1.14992	0.205308	0.84422	0.0735443
PC aa C36:6	dead	(Intercept)	17	6.94433	-2.56611	20.9261	1037.25	0.0768337	1.22482e+09	5.48685	0.205645	0.236111	0.626884
Arg	dead	Arg	17	-1.09893	-3.36828	0.392495	0.333226	0.0344489	1.48067	0.868546	0.205779	0.84422	0.0735443
PC aa C42:1	dead	(Intercept)	17	6.69037	-2.58676	20.5766	804.62	0.0752637	8.63568e+08	5.31152	0.207815	0.236414	0.626327
lysoPC a C16:0	dead	BMI	17	-0.321906	-1.04369	0.0651275	0.724766	0.352152	1.0673	0.256437	0.20937	0.237446	0.624435
PC ae C36:3	dead	BMI	17	-0.246324	-0.766015	0.0868289	0.781669	0.464862	1.09071	0.196773	0.210637	0.237446	0.624435
lysoPC a C20:4	dead	lysoPC a C20:4	17	-2.58268	-8.77683	-0.440379	0.0755709	0.000154266	0.643792	2.07592	0.213458	0.84422	0.0735443
PC aa C42:5	dead	BMI	17	-0.254595	-0.818103	0.0920668	0.77523	0.441268	1.09644	0.206315	0.217199	0.241821	0.616506
lysoPC a C16:0	dead	(Intercept)	17	7.92273	-2.40536	25.7916	2759.29	0.090233	1.58917e+11	6.44622	0.219053	0.246933	0.607422
PC ae C44:5	dead	BMI	17	-1.08279	NA	-0.164008	0.33865	NA	0.848735	0.883103	0.220154	0.241821	0.616506
Trp	dead	BMI	17	-0.224643	-0.662068	0.0991225	0.798801	0.515784	1.1042	0.1833	0.220369	0.241821	0.616506
SM (OH) C22:1	dead	SM (OH) C22:1	17	0.906491	-0.368609	2.7163	2.47562	0.691696	15.1242	0.742885	0.222377	0.84422	0.0735443
Glu	dead	Glu	17	-1.33339	-3.98783	0.404996	0.263582	0.01854	1.4993	1.10063	0.225714	0.84422	0.0735443
lysoPC a C16:0	dead	lysoPC a C16:0	17	-1.80214	-5.67471	0.476362	0.164945	0.00343167	1.61021	1.48771	0.22576	0.84422	0.0735443
H1	dead	(Intercept)	17	6.26785	-2.9215	18.9073	527.34	0.053853	1.6268e+08	5.21238	0.229173	0.254515	0.594286
Putrescine	dead	(Intercept)	17	8.59886	-4.11277	26.5737	5425.48	0.0163624	3.47383e+11	7.18247	0.231228	0.254515	0.594286
Phe	dead	Phe	17	0.791116	-0.389365	2.38925	2.20586	0.677487	10.9053	0.661161	0.23148	0.84422	0.0735443
PC ae C40:2	dead	(Intercept)	17	6.27805	-3.23825	18.8623	532.749	0.0392325	1.5553e+08	5.27364	0.233866	0.254515	0.594286
lysoPC a C20:4	dead	(Intercept)	17	17.3073	0.800779	61.644	3.28443e+07	2.22728	5.91055e+26	14.5422	0.23399	0.254515	0.594286
PC aa C32:3	dead	BMI	17	-0.262638	-0.833829	0.110888	0.76902	0.434383	1.11727	0.2234	0.239739	0.260769	0.583745
Arg	dead	SexM	17	-2.08529	-6.66305	1.06694	0.124272	0.00127725	2.90648	1.79598	0.245607	0.685806	0.163799
Phe	dead	BMI	17	-0.219715	-0.676343	0.115124	0.802747	0.508473	1.12201	0.190121	0.247821	0.267216	0.573138
SM (OH) C22:2	dead	SM (OH) C22:2	17	0.811955	-0.485201	2.4159	2.25231	0.615573	11.1998	0.706549	0.25048	0.887415	0.0518733
PC ae C34:1	dead	SexM	17	-2.80999	-9.62281	1.0741	0.0602056	6.62017e-05	2.92737	2.47403	0.256042	0.685806	0.163799
Taurine	dead	Taurine	17	1.17437	-0.612701	3.74657	3.23611	0.541885	42.3753	1.04425	0.260754	0.898152	0.0466503
lysoPC a C20:4	dead	SexM	17	-3.73569	-13.6763	0.57896	0.0238567	1.14938e-06	1.78418	3.35481	0.26548	0.685806	0.163799
Orn	dead	BMI	17	-0.245232	-0.792121	0.141303	0.782523	0.452883	1.15177	0.221691	0.268645	0.287172	0.541858
C0	dead	(Intercept)	17	5.97835	-3.87851	18.8827	394.787	0.0206817	1.58733e+08	5.44287	0.272038	0.293328	0.532647
PC aa C36:1	dead	SexM	17	-1.72663	-5.43416	1.19907	0.177883	0.0043649	3.31704	1.57651	0.273417	0.685806	0.163799
ADMA	dead	ADMA	17	0.757719	-0.42596	2.5378	2.1334	0.653142	12.6518	0.694151	0.275019	0.900589	0.0454735
Ala	dead	BMI	17	-0.189403	-0.613681	0.130045	0.827453	0.541355	1.13888	0.173567	0.275169	0.289272	0.538694
Putrescine	dead	BMI	17	-0.270025	-0.900448	0.14044	0.76336	0.406388	1.15078	0.247504	0.275275	0.289272	0.538694
PC ae C40:4	dead	SexM	17	-1.65165	-5.12427	1.22707	0.191734	0.00595054	3.41123	1.52965	0.280251	0.685806	0.163799
Orn	dead	(Intercept)	17	6.73652	-4.35676	22.0375	842.626	0.0128198	3.72182e+09	6.27108	0.282724	0.302222	0.519674
PC ae C40:4	dead	PC ae C40:4	17	-1.36007	-4.61178	0.862668	0.256643	0.00993411	2.36947	1.26732	0.283188	0.900589	0.0454735
PC aa C32:1	dead	SexM	17	-2.4324	-8.27364	1.37938	0.0878255	0.000255155	3.97243	2.28496	0.28709	0.685806	0.163799
SM C24:0	dead	SM C24:0	17	0.83468	-0.609721	2.61378	2.30408	0.543502	13.6506	0.792034	0.291954	0.900589	0.0454735
PC ae C30:1	dead	BMI	17	-0.228613	-0.789896	0.141905	0.795637	0.453892	1.15247	0.217883	0.294066	0.306422	0.51368
lysoPC a C20:4	dead	BMI	17	-0.919741	-3.59235	-0.0859275	0.398622	0.0275336	0.917661	0.881541	0.296794	0.306687	0.513305
PC aa C30:2	dead	PC aa C30:2	17	0.726622	-0.546196	2.3624	2.06808	0.579148	10.6164	0.700918	0.299888	0.900589	0.0454735
SM C24:0	dead	SexM	17	-1.56027	-5.03001	1.28559	0.210079	0.00653878	3.61681	1.515	0.303065	0.685806	0.163799
Tyr	dead	BMI	17	-0.216243	-0.746287	0.150264	0.80554	0.474124	1.16214	0.210935	0.305286	0.312855	0.504657
PC aa C32:2	dead	SexM	17	-1.54985	-5.07152	1.28535	0.21228	0.00627287	3.61592	1.51211	0.305383	0.685806	0.163799
PC ae C40:5	dead	PC ae C40:5	17	-1.64817	-5.87306	0.849863	0.192401	0.00281424	2.33933	1.61704	0.308081	0.900589	0.0454735
PC ae C44:6	dead	SexM	17	-1.9385	-6.50089	1.39008	0.143919	0.00150211	4.01516	1.91202	0.310655	0.685806	0.163799
SM C22:3	dead	SexM	17	-1.66139	-5.76108	1.2752	0.189875	0.00314772	3.57942	1.64052	0.311195	0.685806	0.163799
SM (OH) C22:1	dead	SexM	17	-1.56178	-5.27635	1.27405	0.209761	0.00511105	3.57529	1.54784	0.312969	0.685806	0.163799
PC ae C44:5	dead	SexM	17	-6.16383	NA	0.337888	0.00210418	NA	1.40198	6.13623	0.315138	0.685806	0.163799
C0	dead	BMI	17	-0.207996	-0.680279	0.180434	0.81221	0.506476	1.19774	0.207931	0.317158	0.322358	0.491662
PC aa C42:1	dead	PC aa C42:1	17	-0.587998	-2.25882	0.422699	0.555438	0.104473	1.52608	0.591771	0.320406	0.900589	0.0454735
PC aa C34:4	dead	Age	17	0.0706088	-0.048104	0.251489	1.07316	0.953035	1.28594	0.0710849	0.320562	0.998467	0.000666409
Asn	dead	Asn	17	0.569656	-0.540183	1.85589	1.76766	0.582642	6.3974	0.574943	0.321781	0.900589	0.0454735
PC ae C38:5	dead	PC ae C38:5	17	-1.66836	-6.36391	0.950547	0.188556	0.00172261	2.58712	1.72549	0.333599	0.900589	0.0454735
PC aa C40:3	dead	PC aa C40:3	17	0.95165	-0.635336	3.6017	2.58998	0.529758	36.6604	0.98575	0.334341	0.900589	0.0454735
Tyr	dead	(Intercept)	17	5.80863	-5.06379	21.074	333.161	0.00632155	1.42016e+09	6.07262	0.338806	0.359076	0.444813
Creatinine	dead	Creatinine	17	0.827875	-0.748657	2.87561	2.28845	0.473001	17.7362	0.86915	0.340837	0.900589	0.0454735
PC ae C30:1	dead	(Intercept)	17	5.17531	-4.81896	18.3521	176.851	0.00807517	9.33716e+07	5.4779	0.344781	0.362312	0.440917
PC ae C30:2	dead	SexM	17	-1.35295	-4.66013	1.37187	0.258476	0.00946528	3.94274	1.44316	0.348505	0.685806	0.163799
lysoPC a C16:1	dead	BMI	17	-0.50543	-2.50333	0.147957	0.603246	0.0818117	1.15946	0.54304	0.351987	0.354849	0.449956
Phe	dead	(Intercept)	17	4.94779	-5.21641	17.4032	140.864	0.0054268	3.615e+07	5.34973	0.355035	0.369952	0.431854
PC aa C36:6	dead	PC aa C36:6	17	-1.01196	-3.48525	1.06797	0.363505	0.0306462	2.90947	1.09942	0.357339	0.900589	0.0454735
Glu	dead	SexM	17	-1.32343	-4.61727	1.40349	0.266221	0.00987975	4.06936	1.44247	0.358894	0.685806	0.163799
SM C26:1	dead	SM C26:1	17	0.651398	-0.715754	2.34974	1.91822	0.488823	10.4828	0.710954	0.359546	0.900589	0.0454735
PC ae C32:2	dead	SexM	17	-1.41508	-5.27673	1.45643	0.242906	0.0051091	4.29064	1.57423	0.368704	0.685806	0.163799
PC aa C42:5	dead	SexM	17	-1.25874	-4.37815	1.46719	0.284012	0.0125486	4.33702	1.40195	0.369265	0.685806	0.163799
lysoPC a C16:1	dead	(Intercept)	17	10.3012	-5.92596	45.2992	29767.2	0.00266924	4.71172e+19	11.4782	0.369475	0.38179	0.418175
PC aa C38:1	dead	Age	17	-0.04485	-0.163378	0.0483915	0.956141	0.84927	1.04958	0.0499925	0.369647	0.998467	0.000666409
PC ae C42:5	dead	PC ae C42:5	17	-1.07673	-3.9848	0.894801	0.340706	0.0185962	2.44685	1.20074	0.369865	0.900589	0.0454735
PC aa C36:2	dead	PC aa C36:2	17	-0.858442	-3.11071	0.763019	0.423822	0.0445694	2.14474	0.962179	0.372293	0.900589	0.0454735
Lys	dead	SexM	17	-1.48056	-5.54695	1.49861	0.22751	0.00389933	4.47546	1.66051	0.372592	0.685806	0.163799
PC ae C36:2	dead	PC ae C36:2	17	-0.77454	-2.79111	0.886755	0.460916	0.0613528	2.42724	0.878067	0.377724	0.900589	0.0454735
lysoPC a C18:1	dead	SexM	17	-1.3103	-4.6887	1.51704	0.269739	0.00919865	4.55873	1.48947	0.379018	0.685806	0.163799
His	dead	His	17	0.500268	-0.620932	1.7791	1.64916	0.537443	5.92449	0.573425	0.382978	0.900589	0.0454735
PC ae C38:5	dead	SexM	17	-1.30457	-4.90364	1.48931	0.271289	0.00741956	4.43401	1.50856	0.387161	0.685806	0.163799
Putrescine	dead	Age	17	-0.0538331	-0.203471	0.062442	0.94759	0.815894	1.06443	0.0623424	0.387858	0.998467	0.000666409
SM (OH) C24:1	dead	SexM	17	-1.21427	-4.42868	1.51375	0.296925	0.0119302	4.54373	1.41099	0.389468	0.685806	0.163799
lysoPC a C17:0	dead	lysoPC a C17:0	17	-0.875409	-3.37359	0.72668	0.416692	0.0342664	2.0682	1.0213	0.391363	0.900589	0.0454735
PC aa C32:0	dead	PC aa C32:0	17	-0.786849	-2.93782	0.867295	0.455277	0.0529809	2.38046	0.919593	0.392192	0.900589	0.0454735
PC aa C30:2	dead	SexM	17	-1.16154	-4.21787	1.46637	0.313005	0.0147299	4.33349	1.35799	0.392365	0.685806	0.163799
C0	dead	SexM	17	-1.22	-4.47116	1.51721	0.295231	0.0114341	4.55948	1.42643	0.392395	0.685806	0.163799
PC ae C42:5	dead	SexM	17	-1.17559	-4.28361	1.47735	0.308636	0.0137928	4.38134	1.37757	0.393447	0.685806	0.163799
Ac-Orn	dead	SexM	17	-1.19869	-4.42134	1.49883	0.301589	0.0120181	4.47645	1.40882	0.394854	0.685806	0.163799
PC aa C42:5	dead	PC aa C42:5	17	-1.56962	-6.94687	0.00749142	0.208125	0.000961644	1.00752	1.87863	0.40343	0.904584	0.0435513
PC aa C36:2	dead	SexM	17	-1.17619	-4.39861	1.55202	0.308451	0.0122944	4.72101	1.41912	0.407208	0.685806	0.163799
lysoPC a C18:0	dead	lysoPC a C18:0	17	-0.804019	-3.24203	0.800523	0.447527	0.0390843	2.22671	0.972803	0.408522	0.904584	0.0435513
Ile	dead	SexM	17	-1.22968	-4.7086	1.57155	0.292387	0.00901737	4.81409	1.49243	0.409973	0.685806	0.163799
Ala	dead	(Intercept)	17	4.24539	-5.80957	16.5221	69.7831	0.00299871	1.49774e+07	5.18558	0.412963	0.423201	0.373453
Pro	dead	SexM	17	-1.1729	-4.55817	1.58737	0.30947	0.0104813	4.89087	1.45314	0.419584	0.685806	0.163799
PC ae C42:3	dead	SexM	17	-1.10076	-4.12522	1.62841	0.332618	0.01616	5.09575	1.38416	0.426466	0.685806	0.163799
Trp	dead	(Intercept)	17	4.11362	-5.41106	16.52	61.1675	0.00446691	1.4947e+07	5.18277	0.427364	0.43437	0.36214
PC ae C36:1	dead	SexM	17	-1.15534	-4.43277	1.65879	0.314951	0.0118816	5.25295	1.4594	0.428562	0.685806	0.163799
ADMA	dead	SexM	17	-1.08373	-4.16852	1.59699	0.338333	0.0154752	4.93817	1.37188	0.429554	0.685806	0.163799
PC aa C40:3	dead	SexM	17	-1.1012	-4.14239	1.62495	0.332472	0.0158849	5.07817	1.39486	0.429837	0.685806	0.163799
PC aa C42:2	dead	SexM	17	-1.06799	-4.08898	1.59286	0.343699	0.0167563	4.9178	1.36148	0.432787	0.685806	0.163799
SM C16:0	dead	SexM	17	-1.07189	-4.09227	1.59461	0.342362	0.0167012	4.92642	1.36662	0.432844	0.685806	0.163799
Ser	dead	Ser	17	-0.418695	-1.58784	0.617697	0.657905	0.204366	1.85465	0.535149	0.433986	0.939167	0.0272574
lysoPC a C18:0	dead	SexM	17	-1.10426	-4.31047	1.61001	0.331456	0.0134272	5.00285	1.41152	0.434028	0.685806	0.163799
Val	dead	SexM	17	-1.04398	-4.0051	1.57921	0.35205	0.0182225	4.85111	1.33493	0.434186	0.685806	0.163799
SM C26:0	dead	SexM	17	-1.12784	-4.42548	1.65143	0.323733	0.0119685	5.21442	1.4467	0.435632	0.685806	0.163799
lysoPC a C20:3	dead	SexM	17	-1.06532	-4.10115	1.60821	0.344619	0.0165536	4.99387	1.36941	0.436605	0.685806	0.163799
Thr	dead	SexM	17	-1.12575	-4.43654	1.6174	0.324409	0.0118368	5.03997	1.44914	0.437252	0.685806	0.163799
lysoPC a C18:2	dead	lysoPC a C18:2	17	-0.541299	-2.12737	0.825107	0.581992	0.11915	2.28212	0.699898	0.439288	0.939167	0.0272574
Gln	dead	SexM	17	-1.12865	-4.46092	1.625	0.323469	0.0115518	5.07844	1.46002	0.439501	0.685806	0.163799
SM C20:2	dead	SexM	17	-1.07302	-4.15825	1.61921	0.341974	0.0156348	5.04911	1.38911	0.439849	0.685806	0.163799
SM C26:1	dead	SexM	17	-1.08126	-4.23905	1.66205	0.339167	0.0144213	5.27013	1.40533	0.441655	0.685806	0.163799
PC ae C34:2	dead	SexM	17	-1.06278	-4.17094	1.62537	0.345495	0.0154377	5.0803	1.38485	0.442824	0.685806	0.163799
PC ae C38:2	dead	SexM	17	-1.23196	-5.06894	1.80433	0.29172	0.00628906	6.07589	1.60885	0.443832	0.685806	0.163799
PC ae C42:1	dead	SexM	17	-1.06565	-4.17956	1.63139	0.344504	0.0153052	5.11096	1.39426	0.444682	0.685806	0.163799
PC ae C40:3	dead	SexM	17	-1.01128	-3.95373	1.59967	0.363752	0.0191831	4.9514	1.3299	0.447003	0.685806	0.163799
PC aa C40:4	dead	SexM	17	-1.02099	-3.97855	1.62193	0.360239	0.0187127	5.06284	1.34636	0.448253	0.685806	0.163799
SM C16:1	dead	SexM	17	-1.04453	-4.11063	1.65974	0.351857	0.0163974	5.25793	1.37814	0.448494	0.685806	0.163799
PC ae C36:0	dead	SexM	17	-1.02903	-4.07436	1.62123	0.357354	0.0170031	5.05932	1.36	0.449265	0.685806	0.163799
PC ae C34:3	dead	SexM	17	-1.03561	-4.06167	1.64603	0.355011	0.0172203	5.18635	1.37286	0.450643	0.685806	0.163799
Ser	dead	SexM	17	-1.05979	-4.16824	1.67315	0.34653	0.0154794	5.3289	1.40733	0.45142	0.685806	0.163799
SM (OH) C16:1	dead	SexM	17	-1.01408	-4.00099	1.62065	0.362736	0.0182976	5.05639	1.34803	0.451891	0.685806	0.163799
PC aa C32:0	dead	SexM	17	-1.04241	-4.18846	1.63181	0.352603	0.0151697	5.11311	1.38621	0.45206	0.685806	0.163799
PC ae C36:3	dead	SexM	17	-1.01332	-3.99747	1.63262	0.363012	0.018362	5.11726	1.35021	0.452961	0.685806	0.163799
PC aa C36:0	dead	SexM	17	-1.16517	-4.59994	1.90806	0.31187	0.0100524	6.74003	1.56154	0.455568	0.685806	0.163799
SM C24:1	dead	SexM	17	-1.07233	-4.28258	1.68888	0.34221	0.013807	5.41342	1.43836	0.455956	0.685806	0.163799
Cit	dead	SexM	17	-1.05263	-4.19371	1.68335	0.349019	0.0150902	5.38354	1.4165	0.457407	0.685806	0.163799
PC aa C42:0	dead	SexM	17	-1.00549	-3.98263	1.66212	0.365864	0.0186366	5.27048	1.35618	0.458442	0.685806	0.163799
PC aa C42:4	dead	SexM	17	-1.00718	-4.00387	1.65684	0.365247	0.0182449	5.24271	1.35899	0.458617	0.685806	0.163799
PC aa C38:3	dead	SexM	17	-1.00735	-4.02486	1.64834	0.365185	0.017866	5.19833	1.36053	0.459052	0.685806	0.163799
PC aa C30:0	dead	SexM	17	-0.995057	-3.95998	1.64353	0.369702	0.0190634	5.17339	1.34394	0.459056	0.685806	0.163799
PC ae C40:1	dead	SexM	17	-0.995822	-3.97655	1.65541	0.36942	0.0187503	5.23523	1.34868	0.460291	0.685806	0.163799
PC aa C28:1	dead	SexM	17	-0.998121	-3.9958	1.66359	0.368571	0.0183926	5.27821	1.35758	0.462207	0.685806	0.163799
PC ae C42:2	dead	SexM	17	-0.989901	-3.97304	1.65143	0.371614	0.0188162	5.21441	1.34801	0.462739	0.685806	0.163799
SM (OH) C14:1	dead	SexM	17	-0.989514	-3.97241	1.65563	0.371757	0.018828	5.23637	1.34944	0.46339	0.685806	0.163799
PC ae C30:0	dead	SexM	17	-0.99033	-3.97985	1.65951	0.371454	0.0186885	5.25674	1.35241	0.464003	0.685806	0.163799
PC ae C34:1	dead	Age	17	0.0557089	-0.0601783	0.290166	1.05729	0.941597	1.33665	0.0765306	0.466656	0.998467	0.000666409
lysoPC a C17:0	dead	SexM	17	-1.01091	-4.12635	1.71125	0.363886	0.0161417	5.53587	1.39188	0.467658	0.685806	0.163799
PC aa C38:4	dead	SexM	17	-0.973916	-3.94568	1.65598	0.377601	0.019338	5.2382	1.34432	0.468779	0.685806	0.163799
PC ae C38:3	dead	PC ae C38:3	17	-0.591698	-2.46876	0.939837	0.553387	0.0846895	2.55956	0.817149	0.469004	0.971995	0.012336
SM C18:0	dead	SexM	17	-0.985007	-3.99839	1.68952	0.373436	0.0183451	5.41688	1.36735	0.471291	0.685806	0.163799
PC ae C34:0	dead	SexM	17	-0.975286	-3.97696	1.69451	0.377085	0.0187425	5.44395	1.35913	0.473015	0.685806	0.163799
PC ae C40:2	dead	SexM	17	-0.957194	-3.95848	1.65687	0.383969	0.0190922	5.24286	1.34113	0.475397	0.685806	0.163799
SM C18:1	dead	SexM	17	-0.970193	-3.99942	1.68354	0.37901	0.0183263	5.38457	1.36076	0.475859	0.685806	0.163799
lysoPC a C16:1	dead	SexM	17	-1.61215	-9.1928	2.49825	0.199458	0.00010177	12.1612	2.27116	0.477805	0.685806	0.163799
PC ae C42:4	dead	SexM	17	-0.990009	-4.07794	1.74696	0.371573	0.0169423	5.73715	1.39529	0.477992	0.685806	0.163799
PC ae C44:4	dead	SexM	17	-0.966657	-3.98823	1.70431	0.380353	0.0185325	5.49762	1.36499	0.478835	0.685806	0.163799
PC ae C36:2	dead	SexM	17	-0.981282	-4.06771	1.73933	0.37483	0.0171166	5.69351	1.38598	0.478942	0.685806	0.163799
PC ae C32:1	dead	SexM	17	-1.18653	-5.05764	1.98638	0.305278	0.00636055	7.2891	1.67655	0.479118	0.685806	0.163799
PC ae C38:1	dead	SexM	17	-1.28663	-5.63138	2.18327	0.276201	0.00358362	8.87528	1.83337	0.482816	0.685806	0.163799
PC ae C38:6	dead	SexM	17	-0.98755	-4.08379	1.76203	0.372488	0.0168435	5.82426	1.40925	0.48345	0.685806	0.163799
Leu	dead	Leu	17	0.528626	-0.373238	3.01829	1.6966	0.688501	20.4563	0.755072	0.483865	0.971995	0.012336
Gly	dead	SexM	17	-1.04203	-4.53479	1.78582	0.352737	0.0107291	5.96445	1.4907	0.484537	0.685806	0.163799
PC aa C36:3	dead	SexM	17	-0.947446	-3.94759	1.71114	0.38773	0.0193011	5.53527	1.35849	0.485537	0.685806	0.163799
SM (OH) C22:2	dead	Age	17	-0.0319008	-0.132089	0.058717	0.968603	0.876263	1.06048	0.0458105	0.486201	0.998467	0.000666409
lysoPC a C20:4	dead	Age	17	0.104115	-0.0697996	0.523762	1.10973	0.932581	1.68837	0.150204	0.488213	0.998467	0.000666409
Met	dead	SexM	17	-0.99578	-4.36328	1.71986	0.369435	0.0127365	5.58377	1.43773	0.488558	0.685806	0.163799
PC aa C38:0	dead	SexM	17	-0.944392	-3.96916	1.75708	0.388916	0.0188894	5.7955	1.3791	0.493476	0.685806	0.163799
PC ae C40:6	dead	SexM	17	-0.957558	-4.01673	1.80271	0.383829	0.0180117	6.06608	1.39919	0.493744	0.685806	0.163799
PC ae C42:4	dead	PC ae C42:4	17	-0.747795	-3.13677	1.37455	0.47341	0.043423	3.9533	1.09848	0.496026	0.971995	0.012336
Pro	dead	Pro	17	-0.414937	-1.79256	0.794186	0.660382	0.166533	2.21264	0.61536	0.500121	0.971995	0.012336
Ile	dead	Ile	17	-0.442163	-1.92351	0.80558	0.642645	0.146093	2.23799	0.657578	0.501322	0.971995	0.012336
Leu	dead	SexM	17	-0.89892	-3.88245	1.72318	0.407009	0.0206003	5.6023	1.34031	0.502425	0.685806	0.163799
PC ae C38:4	dead	SexM	17	-0.918687	-3.96951	1.80176	0.399043	0.0188828	6.0603	1.38223	0.506281	0.685806	0.163799
PC ae C40:2	dead	PC ae C40:2	17	-0.65833	-2.98044	1.21595	0.517715	0.0507704	3.37348	0.997616	0.509316	0.971995	0.012336
PC ae C36:5	dead	SexM	17	-0.905845	-3.93427	1.8025	0.4042	0.01956	6.06477	1.37503	0.510036	0.685806	0.163799
SM (OH) C22:2	dead	SexM	17	-0.943823	-4.16201	1.85922	0.389137	0.0155762	6.4187	1.44088	0.512447	0.685806	0.163799
PC aa C38:5	dead	PC aa C38:5	17	-0.472591	-2.09494	0.906446	0.623385	0.123078	2.47551	0.725197	0.514613	0.971995	0.012336
PC aa C40:2	dead	SexM	17	1.28304	-2.62933	5.79685	3.60758	0.0721267	329.26	1.96938	0.51473	0.685806	0.163799
PC aa C40:6	dead	SexM	17	-0.894576	-3.91824	1.80526	0.408781	0.019876	6.08155	1.37388	0.514962	0.685806	0.163799
lysoPC a C18:2	dead	SexM	17	-0.892781	-3.93626	1.81184	0.409515	0.0195212	6.1217	1.37605	0.516468	0.685806	0.163799
Glu	dead	Age	17	-0.0282068	-0.127281	0.0581402	0.972187	0.880486	1.05986	0.0437333	0.518944	0.998467	0.000666409
PC aa C40:5	dead	SexM	17	-0.914457	-4.04579	1.89755	0.400734	0.0174959	6.66955	1.42807	0.521947	0.685806	0.163799
Ala	dead	SexM	17	-0.836849	-3.67938	1.76244	0.433073	0.0252386	5.82661	1.31429	0.524301	0.685806	0.163799
Lys	dead	Lys	17	-0.454946	-2.09255	0.925906	0.634482	0.123372	2.52415	0.724052	0.529786	0.971995	0.012336
C0	dead	C0	17	-0.494129	-2.1988	1.02902	0.610102	0.110936	2.79832	0.789065	0.53117	0.971995	0.012336
PC ae C38:0	dead	PC ae C38:0	17	-0.514529	-2.30173	1.12208	0.597782	0.100085	3.07125	0.825375	0.533029	0.971995	0.012336
Ac-Orn	dead	Age	17	-0.0304438	-0.140215	0.0633599	0.970015	0.869171	1.06541	0.0489025	0.533586	0.998467	0.000666409
PC aa C42:1	dead	SexM	17	-0.827789	-3.69923	1.85803	0.437014	0.0247426	6.4111	1.33315	0.534648	0.685806	0.163799
Creatinine	dead	SexM	17	-0.839242	-3.80744	1.80897	0.432038	0.022205	6.10418	1.35507	0.535695	0.685806	0.163799
PC aa C36:4	dead	SexM	17	-0.847818	-3.85593	1.85895	0.428348	0.0211539	6.41702	1.3695	0.535871	0.685806	0.163799
Kynurenine	dead	SexM	17	-0.999042	-4.69393	2.04938	0.368232	0.00915065	7.76307	1.61594	0.536415	0.685806	0.163799
PC aa C32:3	dead	(Intercept)	17	3.64844	-8.86002	16.9138	38.4145	0.000141952	2.21609e+07	5.90476	0.536654	0.541017	0.266789
SM (OH) C24:1	dead	SM (OH) C24:1	17	0.475497	-0.975995	2.31977	1.60881	0.376817	10.1734	0.784307	0.544339	0.978233	0.0095576
PC ae C44:3	dead	SexM	17	-0.894435	-4.16207	2.04928	0.408839	0.0155752	7.7623	1.49959	0.550873	0.685806	0.163799
ADMA	dead	Age	17	-0.0305255	-0.149191	0.0664053	0.969936	0.861404	1.06866	0.0516508	0.554523	0.998467	0.000666409
PC aa C38:6	dead	PC aa C38:6	17	-0.352018	-1.64266	0.824059	0.703268	0.193465	2.27973	0.598038	0.556115	0.979379	0.00904943
His	dead	SexM	17	-0.789996	-3.77497	1.87234	0.453847	0.0229378	6.5035	1.3496	0.558308	0.685806	0.163799
total DMA	dead	SexM	17	-0.828753	-3.92061	1.98876	0.436593	0.0198289	7.30647	1.41821	0.558975	0.685806	0.163799
H1	dead	H1	17	-0.404431	-2.13696	0.782489	0.667357	0.118013	2.18691	0.695264	0.560773	0.979379	0.00904943
PC aa C38:5	dead	SexM	17	-0.792175	-3.82257	2.00844	0.452859	0.0218714	7.45168	1.39565	0.570306	0.685806	0.163799
C2	dead	SexM	17	-0.814232	-4.03289	2.01716	0.442979	0.0177229	7.51698	1.4353	0.570518	0.685806	0.163799
PC aa C34:1	dead	Age	17	0.034224	-0.0665627	0.188152	1.03482	0.935604	1.20702	0.060544	0.571887	0.998467	0.000666409
Taurine	dead	SexM	17	-0.799134	-3.99208	1.97062	0.449718	0.0184612	7.17511	1.41694	0.572763	0.685806	0.163799
Ser	dead	Age	17	-0.025548	-0.123004	0.0659759	0.974776	0.88426	1.0682	0.0456505	0.575723	0.998467	0.000666409
Orn	dead	SexM	17	-0.844308	-4.31161	2.22415	0.429855	0.013412	9.24561	1.54453	0.584623	0.685806	0.163799
PC aa C32:3	dead	Age	17	0.025547	-0.0671264	0.128432	1.02588	0.935077	1.13704	0.0469165	0.586083	0.998467	0.000666409
Tyr	dead	SexM	17	-0.766431	-3.98785	1.97591	0.464668	0.0185395	7.21319	1.40786	0.58617	0.685806	0.163799
PC aa C36:4	dead	PC aa C36:4	17	-0.339583	-1.70979	0.900848	0.712067	0.180904	2.46169	0.629761	0.589732	0.986669	0.00582866
PC aa C34:2	dead	Age	17	-0.0253227	-0.126604	0.0712069	0.974995	0.881083	1.0738	0.047002	0.590054	0.998467	0.000666409
PC ae C38:3	dead	SexM	17	-0.727713	-3.74653	1.93697	0.483012	0.0235996	6.93771	1.36203	0.593144	0.685806	0.163799
Ile	dead	Age	17	-0.0249181	-0.125407	0.0682003	0.97539	0.882138	1.07058	0.0468402	0.594739	0.998467	0.000666409
PC ae C36:4	dead	PC ae C36:4	17	-0.777073	-4.294	1.70375	0.45975	0.0136502	5.49453	1.46938	0.596913	0.986669	0.00582866
PC aa C38:1	dead	SexM	17	-0.749807	-3.95118	2.02514	0.472457	0.0192321	7.5772	1.423	0.59825	0.685806	0.163799
PC aa C36:5	dead	SexM	17	-0.759464	-3.90313	2.15934	0.467917	0.0201786	8.6654	1.45621	0.601994	0.685806	0.163799
PC ae C40:5	dead	SexM	17	-0.710819	-3.73201	2.00694	0.491242	0.0239447	7.44048	1.37112	0.604165	0.685806	0.163799
H1	dead	SexM	17	-0.749517	-3.86524	2.13164	0.472595	0.0209579	8.42868	1.4459	0.604199	0.685806	0.163799
Trp	dead	Age	17	0.0262754	-0.0715789	0.143131	1.02662	0.930923	1.15388	0.0507959	0.604965	0.998467	0.000666409
Creatinine	dead	Age	17	-0.0228834	-0.120696	0.0654624	0.977376	0.886303	1.06765	0.0445228	0.607273	0.998467	0.000666409
PC ae C36:4	dead	SexM	17	-0.721206	-3.83893	2.04311	0.486166	0.0215167	7.71455	1.40753	0.608376	0.685806	0.163799
PC aa C42:2	dead	PC aa C42:2	17	-0.332794	-1.74324	1.11285	0.716918	0.174952	3.04301	0.650006	0.608661	0.986669	0.00582866
Val	dead	Val	17	0.291546	-0.874932	1.53328	1.3385	0.41689	4.63336	0.587441	0.619684	0.986669	0.00582866
PC ae C40:3	dead	PC ae C40:3	17	-0.392869	-2.23892	1.16729	0.675117	0.106573	3.21327	0.80677	0.626283	0.986669	0.00582866
PC aa C40:3	dead	Age	17	-0.0225445	-0.129843	0.0688995	0.977708	0.878233	1.07133	0.0465742	0.628346	0.998467	0.000666409
PC aa C38:6	dead	SexM	17	-0.68808	-3.81522	2.19295	0.50254	0.0220328	8.9616	1.43938	0.632622	0.706712	0.150757
PC ae C44:4	dead	PC ae C44:4	17	-0.276584	-1.51504	0.853223	0.75837	0.2198	2.3472	0.580042	0.633481	0.986669	0.00582866
SM C16:0	dead	SM C16:0	17	0.41338	-1.32872	2.28914	1.51192	0.264817	9.86646	0.868153	0.63396	0.986669	0.00582866
Taurine	dead	Age	17	-0.019897	-0.11021	0.0659797	0.9803	0.895646	1.06821	0.0422668	0.637821	0.998467	0.000666409
PC aa C42:4	dead	PC aa C42:4	17	0.230667	-0.718004	1.32965	1.25944	0.487725	3.77971	0.491657	0.638954	0.986669	0.00582866
SM (OH) C16:1	dead	Age	17	-0.0219848	-0.125661	0.0769625	0.978255	0.881913	1.08	0.0484536	0.650024	0.998467	0.000666409
SM (OH) C16:1	dead	SM (OH) C16:1	17	0.402355	-1.37938	2.34686	1.49534	0.251734	10.4527	0.892915	0.652271	0.986669	0.00582866
Lys	dead	Age	17	-0.0196764	-0.112084	0.0688076	0.980516	0.893969	1.07123	0.0437294	0.652741	0.998467	0.000666409
Asn	dead	SexM	17	-0.603795	-3.55749	2.0786	0.546733	0.0285102	7.99325	1.34392	0.65323	0.723219	0.14073
lysoPC a C16:0	dead	Age	17	-0.0199556	-0.113698	0.0724721	0.980242	0.892527	1.07516	0.0446654	0.655034	0.998467	0.000666409
PC aa C36:5	dead	PC aa C36:5	17	-0.360637	-2.11551	1.31581	0.697232	0.120572	3.72777	0.834049	0.665455	0.986669	0.00582866
Tyr	dead	Tyr	17	0.283611	-1.05044	1.77433	1.32792	0.349785	5.89633	0.665074	0.669791	0.986669	0.00582866
PC ae C30:2	dead	Age	17	-0.0181863	-0.110275	0.0688878	0.981978	0.895587	1.07132	0.0429315	0.671849	0.998467	0.000666409
PC ae C32:1	dead	Age	17	-0.0192699	-0.124674	0.0713283	0.980915	0.882784	1.07393	0.0458175	0.674062	0.998467	0.000666409
PC ae C38:0	dead	SexM	17	-0.620603	-3.79565	2.363	0.53762	0.0224682	10.6228	1.47996	0.67497	0.740675	0.130372
PC aa C34:3	dead	SexM	17	-0.583668	-3.88283	2.2469	0.557848	0.0205924	9.45839	1.442	0.685652	0.745797	0.127379
PC ae C36:1	dead	Age	17	0.0235152	-0.0778604	0.166547	1.02379	0.925094	1.18122	0.059256	0.691485	0.998467	0.000666409
lysoPC a C18:0	dead	Age	17	-0.0171901	-0.11208	0.0730333	0.982957	0.893973	1.07577	0.0440177	0.696147	0.998467	0.000666409
lysoPC a C18:2	dead	Age	17	-0.0168303	-0.109557	0.0718648	0.983311	0.896231	1.07451	0.0434949	0.698794	0.998467	0.000666409
SM (OH) C22:1	dead	Age	17	-0.016967	-0.114388	0.0726874	0.983176	0.891912	1.07539	0.0446813	0.704142	0.998467	0.000666409
Trp	dead	SexM	17	-0.563151	-3.76548	2.525	0.569412	0.0231566	12.4909	1.48925	0.705323	0.757544	0.120592
total DMA	dead	Age	17	-0.0175139	-0.123747	0.0727276	0.982639	0.883604	1.07544	0.0466328	0.707236	0.998467	0.000666409
total DMA	dead	total DMA	17	0.260568	-1.08894	1.86929	1.29767	0.336574	6.48369	0.698223	0.709009	0.986669	0.00582866
PC aa C36:6	dead	SexM	17	-0.547233	-3.72134	2.49651	0.578548	0.0242014	12.14	1.48128	0.711805	0.757544	0.120592
PC aa C36:2	dead	Age	17	-0.0164942	-0.112616	0.0769901	0.983641	0.893493	1.08003	0.0447321	0.712327	0.998467	0.000666409
lysoPC a C16:0	dead	SexM	17	-0.515908	-3.6349	2.31831	0.596959	0.0263866	10.1584	1.41172	0.714779	0.757544	0.120592
PC aa C40:6	dead	PC aa C40:6	17	-0.204142	-1.40254	0.925924	0.815347	0.245972	2.5242	0.559959	0.715435	0.986669	0.00582866
PC ae C42:5	dead	Age	17	-0.0169416	-0.120566	0.0782749	0.983201	0.886418	1.08142	0.0471252	0.71922	0.998467	0.000666409
PC ae C38:5	dead	Age	17	0.0187529	-0.0802398	0.144512	1.01893	0.922895	1.15548	0.0523644	0.720251	0.998467	0.000666409
PC aa C36:1	dead	Age	17	0.0209896	-0.0808341	0.171728	1.02121	0.922347	1.18735	0.0590651	0.722317	0.998467	0.000666409
lysoPC a C20:3	dead	lysoPC a C20:3	17	0.258599	-1.17977	1.9024	1.29511	0.307351	6.70193	0.729267	0.722889	0.986669	0.00582866
SM C16:0	dead	Age	17	-0.0148542	-0.104684	0.0711264	0.985256	0.900609	1.07372	0.0423348	0.725682	0.998467	0.000666409
SM C20:2	dead	Age	17	-0.0162929	-0.121808	0.074386	0.983839	0.885319	1.07722	0.046836	0.727937	0.998467	0.000666409
PC ae C44:6	dead	Age	17	-0.0174913	-0.13317	0.0941929	0.982661	0.875316	1.09877	0.0511434	0.732346	0.998467	0.000666409
PC aa C34:1	dead	SexM	17	-0.552642	-4.15243	2.88102	0.575427	0.0157261	17.8325	1.6233	0.733522	0.77082	0.113047
PC aa C42:2	dead	Age	17	-0.0145609	-0.106821	0.0722486	0.985545	0.898687	1.07492	0.0428194	0.733816	0.998467	0.000666409
PC ae C38:1	dead	Age	17	-0.0189475	-0.130159	0.123237	0.981231	0.877956	1.13115	0.0578556	0.743292	0.998467	0.000666409
PC ae C42:3	dead	PC ae C42:3	17	0.26202	-1.36874	1.99206	1.29955	0.254426	7.33065	0.811511	0.746787	0.986669	0.00582866
PC ae C36:0	dead	PC ae C36:0	17	-0.293341	-2.36704	1.43866	0.745768	0.0937576	4.21505	0.913766	0.748192	0.986669	0.00582866
PC ae C40:4	dead	Age	17	0.0162124	-0.080985	0.135187	1.01634	0.922208	1.14475	0.0507596	0.749427	0.998467	0.000666409
Thr	dead	Age	17	-0.0132731	-0.101551	0.0729015	0.986815	0.903435	1.07562	0.041984	0.751891	0.998467	0.000666409
Thr	dead	Thr	17	-0.186745	-1.48225	1.01594	0.829655	0.227125	2.76195	0.603091	0.75683	0.986669	0.00582866
PC ae C36:5	dead	PC ae C36:5	17	-0.242561	-1.99926	1.27938	0.784616	0.135435	3.5944	0.783838	0.756977	0.986669	0.00582866
PC aa C34:3	dead	Age	17	0.0140231	-0.0777454	0.113943	1.01412	0.9252	1.12069	0.0459493	0.760225	0.998467	0.000666409
PC ae C42:1	dead	Age	17	-0.0128803	-0.10178	0.0742772	0.987202	0.903228	1.07711	0.0423513	0.76103	0.998467	0.000666409
PC ae C36:0	dead	Age	17	-0.0124337	-0.101639	0.0726674	0.987643	0.903356	1.07537	0.0415975	0.765012	0.998467	0.000666409
PC aa C38:6	dead	Age	17	-0.0125886	-0.101216	0.074351	0.98749	0.903737	1.07718	0.0421287	0.765083	0.998467	0.000666409
SM C22:3	dead	Age	17	-0.0136716	-0.110982	0.0814117	0.986421	0.894955	1.08482	0.0461119	0.766857	0.998467	0.000666409
PC ae C42:4	dead	Age	17	-0.0123979	-0.101435	0.0748429	0.987679	0.90354	1.07771	0.0419686	0.767681	0.998467	0.000666409
SM C20:2	dead	SM C20:2	17	0.182476	-1.06132	1.49208	1.20019	0.345997	4.44634	0.619556	0.768355	0.986669	0.00582866
Gln	dead	Gln	17	-0.196441	-1.61927	1.21834	0.82165	0.198044	3.38155	0.677381	0.771816	0.986669	0.00582866
PC aa C40:4	dead	PC aa C40:4	17	-0.25551	-2.22976	1.48008	0.774521	0.107554	4.39328	0.882218	0.772105	0.986669	0.00582866
PC aa C30:2	dead	Age	17	-0.0125987	-0.10511	0.0776249	0.98748	0.900226	1.08072	0.0436298	0.772762	0.998467	0.000666409
PC aa C38:4	dead	PC aa C38:4	17	-0.184184	-1.50915	1.11924	0.831783	0.221097	3.06253	0.63784	0.772763	0.986669	0.00582866
SM C26:1	dead	Age	17	-0.0129736	-0.10857	0.0821074	0.98711	0.897116	1.08557	0.0452761	0.774462	0.998467	0.000666409
SM C26:0	dead	SM C26:0	17	0.147008	-0.869825	1.28142	1.15836	0.419025	3.60175	0.520982	0.777809	0.986669	0.00582866
Gln	dead	Age	17	-0.0116425	-0.0987546	0.073236	0.988425	0.905965	1.07598	0.0414051	0.778568	0.998467	0.000666409
PC ae C38:0	dead	Age	17	-0.0115672	-0.0980079	0.0739884	0.988499	0.906642	1.07679	0.0411484	0.778626	0.998467	0.000666409
PC ae C44:3	dead	Age	17	-0.0119144	-0.106442	0.0737685	0.988156	0.899028	1.07656	0.0430027	0.781732	0.998467	0.000666409
PC aa C30:0	dead	Age	17	-0.0115431	-0.101341	0.0734735	0.988523	0.903625	1.07624	0.0417686	0.782274	0.998467	0.000666409
PC ae C34:2	dead	PC ae C34:2	17	-0.271392	-2.42664	2.01511	0.762318	0.0883332	7.50158	1.00738	0.787619	0.986669	0.00582866
Putrescine	dead	SexM	17	0.471347	-3.07506	4.33974	1.60215	0.046187	76.6879	1.75873	0.788696	0.821835	0.0852156
PC aa C32:2	dead	Age	17	0.0130635	-0.0782272	0.13235	1.01315	0.924754	1.14151	0.0489371	0.789511	0.998467	0.000666409
PC ae C34:2	dead	Age	17	-0.0107155	-0.097168	0.0735572	0.989342	0.907404	1.07633	0.040745	0.792559	0.998467	0.000666409
PC aa C38:3	dead	Age	17	-0.0106202	-0.0958945	0.0740184	0.989436	0.90856	1.07683	0.0408438	0.794848	0.998467	0.000666409
Gly	dead	Age	17	-0.0109721	-0.0987223	0.0775543	0.989088	0.905994	1.08064	0.0422829	0.795256	0.998467	0.000666409
PC ae C38:2	dead	Age	17	0.0153854	-0.0867489	0.171581	1.0155	0.916907	1.18718	0.0593986	0.79562	0.998467	0.000666409
PC ae C36:3	dead	PC ae C36:3	17	0.273868	-1.9906	2.45534	1.31504	0.136614	11.6504	1.05869	0.795879	0.986669	0.00582866
PC aa C42:0	dead	Age	17	-0.0112478	-0.103681	0.0773921	0.988815	0.901513	1.08047	0.0434924	0.795932	0.998467	0.000666409
PC aa C36:3	dead	PC aa C36:3	17	-0.226026	-2.23529	1.40307	0.797697	0.106961	4.06769	0.880405	0.797388	0.986669	0.00582866
SM C24:1	dead	Age	17	-0.010378	-0.0964942	0.0739521	0.989676	0.908015	1.07676	0.0408821	0.79961	0.998467	0.000666409
PC ae C40:1	dead	Age	17	-0.0105111	-0.0972827	0.0780119	0.989544	0.9073	1.08114	0.0415818	0.800437	0.998467	0.000666409
PC aa C40:6	dead	Age	17	-0.0103586	-0.0977212	0.076286	0.989695	0.906902	1.07927	0.0414684	0.802745	0.998467	0.000666409
Pro	dead	Age	17	-0.00988922	-0.0943334	0.0723281	0.99016	0.909979	1.07501	0.0397951	0.803745	0.998467	0.000666409
PC ae C36:5	dead	Age	17	-0.0100505	-0.0953137	0.0736464	0.99	0.909088	1.07643	0.0404451	0.80375	0.998467	0.000666409
PC ae C42:2	dead	Age	17	-0.0101385	-0.0977561	0.0753196	0.989913	0.90687	1.07823	0.0409278	0.804354	0.998467	0.000666409
lysoPC a C16:1	dead	Age	17	0.0217566	-0.104944	0.356436	1.02199	0.900375	1.42823	0.0880367	0.804807	0.998467	0.000666409
PC ae C38:6	dead	Age	17	-0.0100747	-0.0960371	0.0741765	0.989976	0.90843	1.077	0.0408196	0.805055	0.998467	0.000666409
Kynurenine	dead	Age	17	-0.010003	-0.0955359	0.0743924	0.990047	0.908886	1.07723	0.040603	0.805403	0.998467	0.000666409
PC ae C42:1	dead	PC ae C42:1	17	0.160411	-1.23457	1.50428	1.17399	0.29096	4.5009	0.657932	0.807378	0.986669	0.00582866
PC ae C38:4	dead	PC ae C38:4	17	-0.223616	-2.17559	1.60931	0.799622	0.113541	4.99934	0.924575	0.80889	0.986669	0.00582866
PC ae C40:6	dead	Age	17	-0.00981233	-0.0955644	0.0758634	0.990236	0.90886	1.07882	0.0408257	0.810061	0.998467	0.000666409
PC ae C32:2	dead	Age	17	0.0112189	-0.0853647	0.112379	1.01128	0.918177	1.11894	0.0468028	0.810559	0.998467	0.000666409
PC ae C36:4	dead	Age	17	-0.00958351	-0.0952323	0.0732637	0.990462	0.909162	1.07601	0.0402583	0.811842	0.998467	0.000666409
PC aa C30:0	dead	PC aa C30:0	17	0.207939	-1.59647	2.07632	1.23114	0.202611	7.97508	0.874685	0.81209	0.986669	0.00582866
PC ae C34:0	dead	PC ae C34:0	17	-0.20521	-2.03076	1.52683	0.814476	0.131236	4.60355	0.86766	0.813037	0.986669	0.00582866
PC aa C38:0	dead	Age	17	-0.00964058	-0.0953844	0.0754055	0.990406	0.909023	1.07832	0.0407715	0.813081	0.998467	0.000666409
PC ae C30:0	dead	Age	17	-0.00965477	-0.0963153	0.0739259	0.990392	0.908178	1.07673	0.0408576	0.813198	0.998467	0.000666409
Met	dead	Age	17	-0.0100744	-0.0997844	0.0790277	0.989976	0.905033	1.08223	0.0431102	0.815225	0.998467	0.000666409
Cit	dead	Age	17	-0.00948292	-0.0952636	0.0754867	0.990562	0.909133	1.07841	0.0408323	0.816351	0.998467	0.000666409
Orn	dead	Age	17	-0.00931211	-0.0955225	0.078229	0.990731	0.908898	1.08137	0.0413064	0.821637	0.998467	0.000666409
SM C18:0	dead	Age	17	-0.00951248	-0.0999904	0.0770193	0.990533	0.904846	1.08006	0.0424686	0.822766	0.998467	0.000666409
C0	dead	Age	17	-0.00909014	-0.0947162	0.0755952	0.990951	0.909631	1.07853	0.0406485	0.823047	0.998467	0.000666409
PC aa C36:3	dead	Age	17	-0.00918495	-0.0953311	0.0772872	0.990857	0.909072	1.08035	0.0411131	0.823219	0.998467	0.000666409
PC aa C42:5	dead	Age	17	-0.00997855	-0.0994645	0.0918751	0.990071	0.905322	1.09623	0.0448269	0.823846	0.998467	0.000666409
PC aa C36:0	dead	PC aa C36:0	17	0.137104	-1.12314	1.44854	1.14695	0.325257	4.25689	0.619768	0.824923	0.986669	0.00582866
PC aa C36:5	dead	Age	17	-0.00908771	-0.0949054	0.0770426	0.990953	0.909459	1.08009	0.0410864	0.824948	0.998467	0.000666409
Arg	dead	Age	17	0.011862	-0.0851044	0.146308	1.01193	0.918416	1.15755	0.0539688	0.826032	0.998467	0.000666409
PC aa C34:2	dead	SexM	17	-0.331758	-3.67389	2.80246	0.717661	0.0253775	16.4852	1.52618	0.827914	0.855511	0.0677744
PC ae C34:0	dead	Age	17	-0.00866148	-0.0947847	0.0762588	0.991376	0.909569	1.07924	0.0409359	0.83243	0.998467	0.000666409
lysoPC a C20:3	dead	Age	17	-0.00852799	-0.0940296	0.0757787	0.991508	0.910256	1.07872	0.0406373	0.83378	0.998467	0.000666409
PC ae C40:2	dead	Age	17	0.0101972	-0.0929789	0.112273	1.01025	0.911213	1.11882	0.0498427	0.837894	0.998467	0.000666409
PC ae C36:2	dead	Age	17	-0.00907659	-0.100631	0.0874013	0.990964	0.904266	1.09133	0.0444386	0.838158	0.998467	0.000666409
PC aa C40:5	dead	Age	17	-0.00844796	-0.0955386	0.0793148	0.991588	0.908883	1.08255	0.0417683	0.839715	0.998467	0.000666409
PC aa C28:1	dead	Age	17	-0.0092929	-0.109382	0.0846468	0.99075	0.896388	1.08833	0.0463171	0.840983	0.998467	0.000666409
SM C18:1	dead	Age	17	-0.00849177	-0.0990416	0.0785706	0.991544	0.905705	1.08174	0.0425805	0.841928	0.998467	0.000666409
SM (OH) C14:1	dead	SM (OH) C14:1	17	-0.150665	-1.70622	1.52442	0.860136	0.181551	4.59247	0.773183	0.8455	0.986669	0.00582866
PC ae C36:3	dead	Age	17	-0.00795176	-0.0949247	0.0762253	0.99208	0.909441	1.07921	0.0411682	0.846839	0.998467	0.000666409
Orn	dead	Orn	17	0.134519	-1.29707	1.65716	1.14399	0.273331	5.24438	0.698172	0.847215	0.986669	0.00582866
PC aa C36:0	dead	Age	17	-0.00791486	-0.0949338	0.0807101	0.992116	0.909433	1.08406	0.042065	0.850753	0.998467	0.000666409
SM C16:1	dead	SM C16:1	17	-0.145653	-1.79371	1.4065	0.864458	0.166342	4.08165	0.775942	0.851103	0.986669	0.00582866
PC ae C34:3	dead	Age	17	-0.00783606	-0.0965744	0.0800846	0.992195	0.907942	1.08338	0.0424485	0.853542	0.998467	0.000666409
PC ae C34:3	dead	PC ae C34:3	17	0.150262	-1.7128	1.76004	1.16214	0.18036	5.8127	0.833768	0.856979	0.986669	0.00582866
PC ae C30:1	dead	Age	17	0.00788228	-0.0833482	0.104047	1.00791	0.920031	1.10965	0.0442076	0.858486	0.998467	0.000666409
Tyr	dead	Age	17	-0.00729047	-0.0941514	0.0806356	0.992736	0.910145	1.08398	0.0418908	0.861838	0.998467	0.000666409
PC ae C42:3	dead	Age	17	-0.00712298	-0.0945058	0.0763537	0.992902	0.909822	1.07934	0.0410608	0.862279	0.998467	0.000666409
lysoPC a C17:0	dead	Age	17	-0.00765369	-0.0984248	0.0881502	0.992376	0.906264	1.09215	0.0441579	0.862396	0.998467	0.000666409
PC aa C38:0	dead	PC aa C38:0	17	-0.115187	-1.5338	1.27108	0.8912	0.215714	3.5647	0.666092	0.862707	0.986669	0.00582866
PC aa C34:4	dead	SexM	17	-0.273359	-3.82615	3.08184	0.760819	0.0217933	21.7984	1.58575	0.863135	0.884535	0.0532848
SM C24:1	dead	SM C24:1	17	0.131015	-1.5728	1.64369	1.13998	0.207463	5.17422	0.771202	0.865101	0.986669	0.00582866
PC aa C40:5	dead	PC aa C40:5	17	-0.130759	-1.81511	1.37736	0.877429	0.162819	3.96442	0.78378	0.867503	0.986669	0.00582866
PC aa C38:4	dead	Age	17	-0.00700044	-0.094658	0.0808669	0.993024	0.909684	1.08423	0.0420427	0.867757	0.998467	0.000666409
lysoPC a C18:1	dead	Age	17	-0.00796675	-0.105035	0.106888	0.992065	0.900293	1.11281	0.0496978	0.872642	0.998467	0.000666409
PC aa C40:4	dead	Age	17	-0.00676774	-0.0945648	0.0823626	0.993255	0.909769	1.08585	0.0423413	0.873009	0.998467	0.000666409
PC ae C30:1	dead	SexM	17	-0.22695	-3.38394	2.78349	0.796961	0.0339136	16.1753	1.46908	0.877228	0.885599	0.0527628
Ala	dead	Age	17	0.00697082	-0.0845235	0.106617	1.007	0.91895	1.11251	0.0452992	0.877701	0.998467	0.000666409
Phe	dead	SexM	17	-0.223618	-3.34359	2.8065	0.799621	0.0353101	16.5518	1.46227	0.878457	0.885599	0.0527628
PC ae C44:3	dead	PC ae C44:3	17	0.0919158	-1.12551	1.38937	1.09627	0.324485	4.01234	0.611869	0.88059	0.986669	0.00582866
Cit	dead	Cit	17	-0.0800949	-1.18965	1.20257	0.923029	0.304327	3.32867	0.545313	0.883228	0.986669	0.00582866
C2	dead	BMI	17	-0.0352833	-0.547205	0.491351	0.965332	0.578565	1.63452	0.244168	0.885102	0.885102	0.0530065
PC ae C40:3	dead	Age	17	-0.00576442	-0.0930854	0.0822555	0.994252	0.911116	1.08573	0.041986	0.890799	0.998467	0.000666409
C2	dead	(Intercept)	17	0.846341	-12.8418	14.1568	2.3311	2.64782e-06	1.40682e+06	6.17712	0.891021	0.891021	0.050112
PC ae C38:4	dead	Age	17	-0.00586208	-0.0972401	0.0872968	0.994155	0.907338	1.09122	0.0441917	0.894469	0.998467	0.000666409
PC aa C36:4	dead	Age	17	-0.00524871	-0.0919852	0.080841	0.994765	0.912119	1.0842	0.0415145	0.899391	0.998467	0.000666409
PC ae C44:4	dead	Age	17	-0.00524525	-0.0930578	0.0834082	0.994768	0.911141	1.08699	0.0422318	0.901156	0.998467	0.000666409
SM C16:1	dead	Age	17	-0.00570069	-0.103911	0.0894807	0.994316	0.901305	1.09361	0.0464655	0.902355	0.998467	0.000666409
PC aa C38:3	dead	PC aa C38:3	17	0.0845481	-1.45475	1.53429	1.08823	0.233459	4.63801	0.717364	0.906179	0.992968	0.0030646
SM (OH) C14:1	dead	Age	17	-0.0053991	-0.105284	0.0911595	0.994615	0.900069	1.09544	0.0468743	0.9083	0.998467	0.000666409
SM C18:1	dead	SM C18:1	17	-0.0759557	-1.44926	1.30978	0.926857	0.234744	3.70537	0.66182	0.908629	0.992968	0.0030646
PC aa C32:0	dead	Age	17	-0.00462685	-0.091111	0.0821684	0.995384	0.912916	1.08564	0.0413245	0.910852	0.998467	0.000666409
PC ae C42:2	dead	PC ae C42:2	17	-0.0645755	-1.35387	1.15452	0.937465	0.258239	3.17249	0.60186	0.914556	0.992968	0.0030646
SM (OH) C24:1	dead	Age	17	-0.00425088	-0.0911417	0.0819498	0.995758	0.912888	1.0854	0.0416887	0.918783	0.998467	0.000666409
PC ae C40:6	dead	PC ae C40:6	17	-0.0661391	-1.44896	1.32382	0.936001	0.234814	3.75776	0.673002	0.921714	0.992968	0.0030646
PC aa C38:5	dead	Age	17	-0.00399248	-0.0912024	0.0869853	0.996015	0.912833	1.09088	0.0425205	0.925192	0.998467	0.000666409
PC aa C42:4	dead	Age	17	-0.00384865	-0.0926936	0.0849659	0.996159	0.911473	1.08868	0.0425896	0.927996	0.998467	0.000666409
PC aa C36:6	dead	Age	17	-0.00358917	-0.091246	0.0924085	0.996417	0.912793	1.09681	0.0432427	0.933851	0.998467	0.000666409
PC aa C42:0	dead	PC aa C42:0	17	0.071738	-1.79778	1.92793	1.07437	0.165666	6.87525	0.891717	0.93588	0.992968	0.0030646
PC ae C38:3	dead	Age	17	-0.00339406	-0.0920232	0.085855	0.996612	0.912084	1.08965	0.042432	0.936247	0.998467	0.000666409
Gly	dead	Gly	17	-0.0521511	-1.50977	1.2671	0.949185	0.220961	3.55054	0.658893	0.936914	0.992968	0.0030646
SM C26:0	dead	Age	17	-0.00336775	-0.10061	0.0942543	0.996638	0.904285	1.09884	0.0468521	0.942697	0.998467	0.000666409
C2	dead	Age	17	0.00305098	-0.0874158	0.0970889	1.00306	0.916296	1.10196	0.043642	0.944266	0.998467	0.000666409
PC ae C30:0	dead	PC ae C30:0	17	-0.0498103	-1.65434	1.69822	0.95141	0.191217	5.4642	0.81455	0.951239	0.996417	0.00155883
PC aa C32:3	dead	SexM	17	0.0893171	-3.32151	3.74827	1.09343	0.0360984	42.4475	1.63109	0.95633	0.95633	0.0193921
PC aa C42:1	dead	Age	17	0.00253283	-0.0886778	0.114542	1.00254	0.91514	1.12136	0.0471922	0.957198	0.998467	0.000666409
PC ae C40:1	dead	PC ae C40:1	17	0.0373189	-1.40649	1.49181	1.03802	0.245002	4.44515	0.705024	0.957785	0.996417	0.00155883
His	dead	Age	17	0.00195203	-0.0872572	0.0925791	1.00195	0.916441	1.097	0.043208	0.963966	0.998467	0.000666409
Leu	dead	Age	17	0.00170151	-0.0867451	0.092138	1.0017	0.916911	1.09652	0.0428698	0.96834	0.998467	0.000666409
SM C18:0	dead	SM C18:0	17	-0.0326683	-1.79523	1.66435	0.96786	0.166089	5.28222	0.834008	0.968755	0.996417	0.00155883
Val	dead	Age	17	-0.00170242	-0.092581	0.0893253	0.998299	0.911575	1.09344	0.0438971	0.969064	0.998467	0.000666409
PC ae C40:5	dead	Age	17	0.00152184	-0.0888698	0.102871	1.00152	0.914965	1.10835	0.0452581	0.973176	0.998467	0.000666409
PC aa C28:1	dead	PC aa C28:1	17	-0.0204069	-1.26857	1.39023	0.9798	0.281235	4.01579	0.637935	0.974481	0.996417	0.00155883
PC ae C44:5	dead	Age	17	-0.00260186	-0.18267	0.246855	0.997402	0.833043	1.27999	0.0997216	0.979185	0.998467	0.000666409
SM C24:0	dead	Age	17	0.000693914	-0.087847	0.0941539	1.00069	0.915901	1.09873	0.0437034	0.987332	0.998467	0.000666409
PC ae C38:6	dead	PC ae C38:6	17	-0.0112259	-1.57629	1.51538	0.988837	0.20674	4.55116	0.755872	0.988151	0.996417	0.00155883
Asn	dead	Age	17	0.000554747	-0.0876381	0.0907869	1.00055	0.916092	1.09504	0.0428996	0.989683	0.998467	0.000666409
Phe	dead	Age	17	0.000301063	-0.0904751	0.0955603	1.0003	0.913497	1.10028	0.0443038	0.994578	0.998467	0.000666409
Kynurenine	dead	Kynurenine	17	-0.00537698	-1.81737	1.82626	0.994637	0.162452	6.21064	0.871287	0.995076	0.996417	0.00155883
Met	dead	Met	17	-0.00296847	-1.41138	1.36914	0.997036	0.243807	3.93199	0.661051	0.996417	0.996417	0.00155883
H1	dead	Age	17	8.46302e-05	-0.0905102	0.0922989	1.00008	0.913465	1.09669	0.0440394	0.998467	0.998467	0.000666409
