# Supplementary material for: Cardiogenic Shock Integrated PHenotyping for Event Reduction: A Pilot Metabolomics Analysis
Source: Int J Mol Sci. 2023 Dec 18;24(24):17607. doi: 10.3390/ijms242417607 (PMC10743901; doi:10.3390/ijms242417607)
Supplement: Supplementary file 1 [file ijms-24-17607-s001.zip › CIPHER_pilot_metabolomics_analysis_Table_S3.xlsx]

## Sheet: pathway_results_T0T1
T0vsT1	Total Cmpd	Hits	Raw p	#NAME?	Holm adjust	FDR	Impact
Selenocompound metabolism	20	1	0.033679	1.4726	1	0.64053	0
Valine, leucine and isoleucine degradation	40	3	0.075524	1.1219	1	0.64053	0.05661
Lysine degradation	25	1	0.093243	1.0304	1	0.64053	0.05
Biotin metabolism	10	1	0.093243	1.0304	1	0.64053	0
Valine, leucine and isoleucine biosynthesis	8	4	0.10019	0.99916	1	0.64053	0.5
Pantothenate and CoA biosynthesis	19	1	0.1098	0.95938	1	0.64053	0.05556
Aminoacyl-tRNA biosynthesis	48	18	0.17849	0.74838	1	0.77507	0.65513
Taurine and hypotaurine metabolism	8	1	0.21764	0.66227	1	0.77507	0.33333
Alanine, aspartate and glutamate metabolism	28	4	0.2238	0.65014	1	0.77507	0.34375
Linoleic acid metabolism	5	1	0.26574	0.57554	1	0.77507	0.25
alpha-Linolenic acid metabolism	13	1	0.26574	0.57554	1	0.77507	0.125
Arachidonic acid metabolism	36	1	0.26574	0.57554	1	0.77507	0.02778
Glycerophospholipid metabolism	36	2	0.34374	0.46377	1	0.84965	0.11538
Cysteine and methionine metabolism	33	2	0.35072	0.45504	1	0.84965	0.09091
Arginine and proline metabolism	38	5	0.37405	0.42707	1	0.84965	0.3
Primary bile acid biosynthesis	46	2	0.41536	0.38157	1	0.84965	0.08164
Sphingolipid metabolism	21	2	0.41786	0.37897	1	0.84965	0.0625
Glycolysis / Gluconeogenesis	26	1	0.43696	0.35956	1	0.84965	0.02857
Glycine, serine and threonine metabolism	33	3	0.47374	0.32446	1	0.85369	0.38462
Arginine biosynthesis	14	6	0.48782	0.31174	1	0.85369	0.5625
Butanoate metabolism	15	1	0.65071	0.18661	1	0.94886	0.06667
Tryptophan metabolism	41	2	0.72035	0.14246	1	0.94886	0.17948
Glyoxylate and dicarboxylate metabolism	32	4	0.72539	0.13943	1	0.94886	0.1923
Phenylalanine, tyrosine and tryptophan biosynthesis	4	2	0.72908	0.13722	1	0.94886	0.75
Phenylalanine metabolism	10	2	0.72908	0.13722	1	0.94886	0.33333
Porphyrin and chlorophyll metabolism	30	2	0.84437	0.073466	1	0.94886	0.07692
Glutathione metabolism	28	4	0.85726	0.066886	1	0.94886	0.10812
beta-Alanine metabolism	21	1	0.86494	0.063012	1	0.94886	0
D-Glutamine and D-glutamate metabolism	6	2	0.86992	0.060518	1	0.94886	0.5
Nitrogen metabolism	6	2	0.86992	0.060518	1	0.94886	0.25
Histidine metabolism	16	2	0.88338	0.053851	1	0.94886	0.26667
Ubiquinone and other terpenoid-quinone biosynthesis	9	1	0.89681	0.047298	1	0.94886	0.125
Tyrosine metabolism	42	1	0.89681	0.047298	1	0.94886	0.11628
Pyrimidine metabolism	39	1	0.94886	0.022797	1	0.94886	0.01695
Purine metabolism	65	1	0.94886	0.022797	1	0.94886	0.01163

## Sheet: pathway_results_T0T2
T0vsT2	Total Cmpd	Hits	Raw p	#NAME?	Holm adjust	FDR	Impact
Glycerophospholipid metabolism	36	2	0.00065499	3.1838	0.022925	0.022925	0.11538
Linoleic acid metabolism	5	1	0.0034514	2.462	0.11735	0.0302	0.25
alpha-Linolenic acid metabolism	13	1	0.0034514	2.462	0.11735	0.0302	0.125
Arachidonic acid metabolism	36	1	0.0034514	2.462	0.11735	0.0302	0.02778
Primary bile acid biosynthesis	46	2	0.0072161	2.1417	0.2237	0.043258	0.08164
Arginine and proline metabolism	38	5	0.01065	1.9727	0.31949	0.043258	0.3
Porphyrin and chlorophyll metabolism	30	2	0.01081	1.9662	0.31949	0.043258	0.07692
Glycine, serine and threonine metabolism	33	3	0.010889	1.963	0.31949	0.043258	0.38462
Lysine degradation	25	1	0.012359	1.908	0.3337	0.043258	0.05
Biotin metabolism	10	1	0.012359	1.908	0.3337	0.043258	0
Glutathione metabolism	28	4	0.024591	1.6092	0.61477	0.073666	0.10812
Arginine biosynthesis	14	6	0.026676	1.5739	0.64022	0.073666	0.5625
Aminoacyl-tRNA biosynthesis	48	18	0.027362	1.5629	0.64022	0.073666	0.65513
Tryptophan metabolism	41	2	0.040269	1.395	0.88592	0.10067	0.17948
Sphingolipid metabolism	21	2	0.065141	1.1861	1	0.152	0.0625
Glyoxylate and dicarboxylate metabolism	32	4	0.075564	1.1217	1	0.1653	0.1923
Valine, leucine and isoleucine biosynthesis	8	4	0.1361	0.86614	1	0.25897	0.5
Phenylalanine, tyrosine and tryptophan biosynthesis	4	2	0.14058	0.85207	1	0.25897	0.75
Phenylalanine metabolism	10	2	0.14058	0.85207	1	0.25897	0.33333
Ubiquinone and other terpenoid-quinone biosynthesis	9	1	0.18866	0.72432	1	0.31443	0.125
Tyrosine metabolism	42	1	0.18866	0.72432	1	0.31443	0.11628
Cysteine and methionine metabolism	33	2	0.31541	0.50112	1	0.48898	0.09091
Alanine, aspartate and glutamate metabolism	28	4	0.32133	0.49305	1	0.48898	0.34375
beta-Alanine metabolism	21	1	0.50973	0.29266	1	0.73635	0
Butanoate metabolism	15	1	0.53675	0.27022	1	0.73635	0.06667
Selenocompound metabolism	20	1	0.547	0.26201	1	0.73635	0
Taurine and hypotaurine metabolism	8	1	0.58652	0.23172	1	0.7603	0.33333
Histidine metabolism	16	2	0.66191	0.1792	1	0.82738	0.26667
Glycolysis / Gluconeogenesis	26	1	0.76377	0.11704	1	0.89626	0.02857
D-Glutamine and D-glutamate metabolism	6	2	0.79383	0.10027	1	0.89626	0.5
Nitrogen metabolism	6	2	0.79383	0.10027	1	0.89626	0.25
Pyrimidine metabolism	39	1	0.85032	0.070419	1	0.90185	0.01695
Purine metabolism	65	1	0.85032	0.070419	1	0.90185	0.01163
Valine, leucine and isoleucine degradation	40	3	0.9104	0.040766	1	0.93718	0.05661
Pantothenate and CoA biosynthesis	19	1	0.98211	0.0078384	1	0.98211	0.05556

## Sheet: pathway_results_Dead
Only_T0_Dead_NOvsYES	Total Cmpd	Hits	Raw p	#NAME?	Holm adjust	FDR	Impact
Selenocompound metabolism	20	1	0.070415	1.1523	1	0.81301	0
Phenylalanine, tyrosine and tryptophan biosynthesis	4	2	0.10285	0.98779	1	0.81301	0.75
Phenylalanine metabolism	10	2	0.10285	0.98779	1	0.81301	0.33333
Glutathione metabolism	28	4	0.15279	0.8159	1	0.81301	0.10812
Ubiquinone and other terpenoid-quinone biosynthesis	9	1	0.17054	0.76817	1	0.81301	0.125
Tyrosine metabolism	42	1	0.17054	0.76817	1	0.81301	0.11628
Arginine and proline metabolism	38	5	0.17573	0.75516	1	0.81301	0.3
Alanine, aspartate and glutamate metabolism	28	4	0.20294	0.69262	1	0.81301	0.34375
Tryptophan metabolism	41	2	0.22107	0.65548	1	0.81301	0.17948
Glycolysis / Gluconeogenesis	26	1	0.29163	0.53517	1	0.81301	0.02857
Glycerophospholipid metabolism	36	2	0.31916	0.496	1	0.81301	0.11538
Pantothenate and CoA biosynthesis	19	1	0.34234	0.46554	1	0.81301	0.05556
beta-Alanine metabolism	21	1	0.34913	0.45702	1	0.81301	0
Aminoacyl-tRNA biosynthesis	48	18	0.35066	0.45511	1	0.81301	0.65513
Butanoate metabolism	15	1	0.43446	0.36205	1	0.81301	0.06667
Arginine biosynthesis	14	6	0.44513	0.35151	1	0.81301	0.5625
Histidine metabolism	16	2	0.45609	0.34095	1	0.81301	0.26667
Valine, leucine and isoleucine degradation	40	3	0.46735	0.33035	1	0.81301	0.05661
Valine, leucine and isoleucine biosynthesis	8	4	0.54312	0.2651	1	0.81301	0.5
Linoleic acid metabolism	5	1	0.6157	0.21063	1	0.81301	0.25
alpha-Linolenic acid metabolism	13	1	0.6157	0.21063	1	0.81301	0.125
Arachidonic acid metabolism	36	1	0.6157	0.21063	1	0.81301	0.02778
D-Glutamine and D-glutamate metabolism	6	2	0.64233	0.19224	1	0.81301	0.5
Nitrogen metabolism	6	2	0.64233	0.19224	1	0.81301	0.25
Taurine and hypotaurine metabolism	8	1	0.66834	0.175	1	0.81301	0.33333
Porphyrin and chlorophyll metabolism	30	2	0.68815	0.16232	1	0.81301	0.07692
Lysine degradation	25	1	0.68824	0.16226	1	0.81301	0.05
Biotin metabolism	10	1	0.68824	0.16226	1	0.81301	0
Pyrimidine metabolism	39	1	0.69687	0.15685	1	0.81301	0.01695
Purine metabolism	65	1	0.69687	0.15685	1	0.81301	0.01163
Cysteine and methionine metabolism	33	2	0.75684	0.121	1	0.8545	0.09091
Sphingolipid metabolism	21	2	0.79429	0.10002	1	0.86876	0.0625
Glyoxylate and dicarboxylate metabolism	32	4	0.85421	0.068437	1	0.89788	0.1923
Primary bile acid biosynthesis	46	2	0.87222	0.059372	1	0.89788	0.08164
Glycine, serine and threonine metabolism	33	3	0.89832	0.046568	1	0.89832	0.38462
